# Supplementary material for: Amplification-free library preparation with SAFE Hi-C uses ligation products for deep sequencing to improve traditional Hi-C analysis
Source: Commun Biol. 2019 Jul 19;2:267. doi: 10.1038/s42003-019-0519-y (PMC6642088; doi:10.1038/s42003-019-0519-y)
Supplement: Supplementary file 3 — Supplementary Data 1 [file 42003_2019_519_MOESM3_ESM.xlsx]

## Sheet: Fig 2a
Data Table. Figure 2a. Cis/trans ratio of paired reads after PCR amplification
PCR cycle	Cis/trans ratio
0	13.4576
4	13.2004
8	13.25
12	13.3161
16	13.176
20	12.7273

## Sheet: Fig 2b
Data Table. Figure 2b. Percentage of unique paired reads and duplicates that can be aligned out of the total sequenced paired reads.
	PCR cycle	Unique	PCR Duplicates
	0	88.7129	10.3699	PCR duplicates for 0 PCR cycles are saved as independently ligated products.
	4	80.9791	18.0857
	8	79.615	19.4071
	12	71.7703	27.2473
	16	35.5759	63.9789
	20	15.3992	84.4433

## Sheet: Fig 2c
Data Table. Figure 2c. Percentage of ligates duplicated at different depths introduced by PCR amplification.
	Depth of duplication	4 cycles	8 cycles	12 cycles	16 cycles	20 cycles
	0	0	0	0	0	0
	1	73.1333	72.339	65.2408	27.8663	22.2862
	2	17.4688	18.0182	21.327	19.5481	10.4339
	3	5.022	5.25585	7.4847	15.1961	6.12407
	4	1.81236	1.88037	2.85023	11.5606	4.33912
	5	0.818116	0.825012	1.21573	8.42114	3.49924
	6	0.437487	0.433169	0.584881	5.89397	3.08244
	7	0.268666	0.258951	0.320978	3.97752	2.87137
	8	0.177616	0.170332	0.195624	2.61027	2.75588
	9	0.126521	0.121274	0.131066	1.68095	2.69927
	10	0.0943531	0.0907086	0.0942384	1.06763	2.67323
	11	0.0732156	0.0702838	0.0694729	0.675452	2.66558
	12	0.058668	0.0565581	0.0548534	0.427632	2.66098
	13	0.0485417	0.0461373	0.0433716	0.273557	2.64724
	14	0.0405193	0.0379287	0.0358971	0.178487	2.61665
	15	0.0340025	0.0323521	0.0302873	0.119688	2.58607
	16	0.029539	0.0274901	0.0255679	0.0838599	2.52017
	17	0.0257441	0.0243698	0.0216208	0.0590604	2.43564
	18	0.021924	0.0208565	0.0187289	0.0438885	2.31734
	19	0.0195139	0.0185073	0.0168714	0.0333963	2.19068
	20	0.017438	0.0167001	0.0147332	0.0259855	2.03188
	>20	0.271742	0.256015	0.223349	0.256397	14.563

## Sheet: Fig 2d
Data Table. Figure 2d. Accumulated percentage of unique paired reads against the percentage of sequencing depth.
	Percentage of Sequencing Depth (%)	SAFE Hi-C	4 cycles	8 cycles	12 cycles	16 cycles	20 cycles	Diagonal
	10	11.7091	12.861	13.097	14.6501	31.8575	67.4842	10
	20	22.8905	24.8732	25.2717	27.8127	52.42	82.7001	20
	30	33.6376	36.158	36.6548	39.74	66.2898	88.3844	30
	40	44.0082	46.7979	47.336	50.6167	76.0034	91.476	40
	50	54.0379	56.8515	57.3853	60.5727	83.029	93.592	50
	60	63.7576	66.3762	66.8658	69.7278	88.265	95.2462	60
	70	73.1948	75.4164	75.8259	78.1729	92.27	96.6392	70
	80	82.3719	84.0127	84.3105	85.9932	95.4128	97.863	80
	90	91.3008	92.1963	92.3581	93.2492	97.9339	98.9742	90
	100	100	100	100	100	100	100	100

## Sheet: Fig 2e
Data Table. Figure 2e. Library complexity estimates.
	PCR cycle	Library Complexity Estimate
	0	1484609396
	4	581922523
	8	480376696
	12	336812519
	16	91405541
	20	38229560

## Sheet: Fig 3a
Data Table. Figure 3a. Chromatin interaction frequency as a function of genomic distance averaged across the Drosophila genome.
	Genomic distance (bp)	SAFE Hi-C	4 cycles	8 cycles	12 cycles	16 cycles	20 cycles
	100	9.90828e-07	7.56818e-07	7.82925e-07	8.07346e-07	8.82573e-07	9.61945e-07
	1000	8.79889e-07	7.81273e-07	7.88937e-07	7.9174e-07	8.26924e-07	8.60554e-07
	2000	2.79512e-07	2.92552e-07	2.90905e-07	2.90621e-07	2.82474e-07	2.74493e-07
	3000	2.36702e-07	2.47904e-07	2.47421e-07	2.46232e-07	2.40341e-07	2.33206e-07
	4000	2.02717e-07	2.12505e-07	2.11343e-07	2.10771e-07	2.05115e-07	1.98764e-07
	5000	1.7641e-07	1.8424e-07	1.83524e-07	1.82696e-07	1.78467e-07	1.71346e-07
	6000	1.55444e-07	1.62673e-07	1.61776e-07	1.61164e-07	1.56936e-07	1.51796e-07
	7000	1.37895e-07	1.44243e-07	1.43735e-07	1.43546e-07	1.39569e-07	1.347e-07
	8000	1.23971e-07	1.29626e-07	1.29201e-07	1.28229e-07	1.25032e-07	1.21153e-07
	9000	1.12135e-07	1.17976e-07	1.17018e-07	1.16368e-07	1.13229e-07	1.10096e-07
	10000	1.0232e-07	1.07258e-07	1.06988e-07	1.06634e-07	1.03279e-07	1.00233e-07
	11000	9.35033e-08	9.86237e-08	9.78849e-08	9.74933e-08	9.52293e-08	9.17368e-08
	12000	8.66098e-08	9.11841e-08	9.06584e-08	9.01511e-08	8.83284e-08	8.55723e-08
	13000	8.10714e-08	8.5157e-08	8.47536e-08	8.4331e-08	8.22271e-08	7.97324e-08
	14000	7.56499e-08	7.9276e-08	7.92442e-08	7.86557e-08	7.64646e-08	7.42893e-08
	15000	7.0762e-08	7.4489e-08	7.40665e-08	7.36395e-08	7.17179e-08	6.95288e-08
	16000	6.63949e-08	7.00263e-08	6.94746e-08	6.91089e-08	6.76248e-08	6.4777e-08
	17000	6.27294e-08	6.59453e-08	6.53831e-08	6.52929e-08	6.35644e-08	6.21616e-08
	18000	5.9305e-08	6.26188e-08	6.19407e-08	6.17985e-08	6.05351e-08	5.84271e-08
	19000	5.66648e-08	5.9247e-08	5.91987e-08	5.87269e-08	5.75076e-08	5.59834e-08
	20000	5.36414e-08	5.66307e-08	5.65232e-08	5.61521e-08	5.43091e-08	5.26269e-08
	21000	5.15666e-08	5.41033e-08	5.39543e-08	5.35355e-08	5.18613e-08	5.02024e-08
	22000	4.88792e-08	5.11742e-08	5.11652e-08	5.0889e-08	4.96331e-08	4.77587e-08
	23000	4.68298e-08	4.91262e-08	4.8778e-08	4.87527e-08	4.75892e-08	4.63487e-08
	24000	4.48594e-08	4.71305e-08	4.70192e-08	4.67829e-08	4.54963e-08	4.38914e-08
	25000	4.31448e-08	4.53796e-08	4.51973e-08	4.4861e-08	4.37789e-08	4.25281e-08
	26000	4.15788e-08	4.37234e-08	4.36026e-08	4.3247e-08	4.20833e-08	4.10896e-08
	27000	3.99147e-08	4.18308e-08	4.17401e-08	4.14171e-08	4.05349e-08	3.95826e-08
	28000	3.83205e-08	4.05321e-08	4.01421e-08	3.9948e-08	3.90703e-08	3.7658e-08
	29000	3.70843e-08	3.89502e-08	3.89668e-08	3.87419e-08	3.75712e-08	3.66623e-08
	30000	3.59488e-08	3.77455e-08	3.74307e-08	3.72399e-08	3.64432e-08	3.54478e-08
	31000	3.55699e-08	3.71265e-08	3.71052e-08	3.70925e-08	3.59851e-08	3.45866e-08
	32000	3.43311e-08	3.59263e-08	3.56013e-08	3.56682e-08	3.44951e-08	3.32694e-08
	33000	3.2587e-08	3.428e-08	3.412e-08	3.38765e-08	3.27967e-08	3.18471e-08
	34000	3.18514e-08	3.33541e-08	3.33865e-08	3.29436e-08	3.23013e-08	3.14406e-08
	35000	3.16102e-08	3.32022e-08	3.29575e-08	3.30276e-08	3.1883e-08	3.11493e-08
	36000	2.99805e-08	3.13202e-08	3.12858e-08	3.09936e-08	3.03075e-08	2.92544e-08
	37000	2.88414e-08	3.0278e-08	3.00985e-08	2.9704e-08	2.89537e-08	2.85478e-08
	38000	2.78639e-08	2.93853e-08	2.92064e-08	2.90688e-08	2.80855e-08	2.73211e-08
	39000	2.72141e-08	2.88481e-08	2.83761e-08	2.81784e-08	2.78166e-08	2.6841e-08
	40000	2.67432e-08	2.77735e-08	2.7868e-08	2.75817e-08	2.69303e-08	2.62303e-08
	41000	2.58703e-08	2.72137e-08	2.7229e-08	2.70737e-08	2.61985e-08	2.55296e-08
	42000	2.51813e-08	2.65317e-08	2.62975e-08	2.62831e-08	2.55235e-08	2.51909e-08
	43000	2.43248e-08	2.57326e-08	2.57385e-08	2.53537e-08	2.4797e-08	2.46499e-08
	44000	2.39338e-08	2.53509e-08	2.49928e-08	2.49975e-08	2.43398e-08	2.35459e-08
	45000	2.326e-08	2.4661e-08	2.44165e-08	2.42227e-08	2.35404e-08	2.34289e-08
	46000	2.29513e-08	2.39639e-08	2.39563e-08	2.38221e-08	2.30872e-08	2.25106e-08
	47000	2.22941e-08	2.34199e-08	2.33566e-08	2.31989e-08	2.25961e-08	2.20242e-08
	48000	2.19325e-08	2.3018e-08	2.28694e-08	2.27016e-08	2.2094e-08	2.16495e-08
	49000	2.13046e-08	2.2562e-08	2.23846e-08	2.22613e-08	2.17828e-08	2.08759e-08
	50000	2.09394e-08	2.20406e-08	2.18868e-08	2.18361e-08	2.11213e-08	2.0954e-08
	51000	2.06211e-08	2.1436e-08	2.1533e-08	2.12574e-08	2.08978e-08	2.04125e-08
	52000	1.99136e-08	2.11299e-08	2.1214e-08	2.08675e-08	2.06163e-08	2.00356e-08
	53000	1.96662e-08	2.06784e-08	2.05411e-08	2.045e-08	1.99024e-08	1.91039e-08
	54000	1.94735e-08	2.02745e-08	2.01366e-08	2.00837e-08	1.96841e-08	1.88153e-08
	55000	1.91213e-08	1.98844e-08	1.96874e-08	1.96993e-08	1.91413e-08	1.90709e-08
	56000	1.8442e-08	1.94852e-08	1.93139e-08	1.92807e-08	1.87961e-08	1.81258e-08
	57000	1.80265e-08	1.90676e-08	1.91026e-08	1.87951e-08	1.82702e-08	1.75974e-08
	58000	1.78221e-08	1.86683e-08	1.84578e-08	1.85551e-08	1.80093e-08	1.75385e-08
	59000	1.73665e-08	1.82621e-08	1.82248e-08	1.80679e-08	1.76223e-08	1.70187e-08
	60000	1.70881e-08	1.8016e-08	1.80557e-08	1.76957e-08	1.7403e-08	1.67989e-08
	61000	1.68305e-08	1.76639e-08	1.75029e-08	1.75358e-08	1.70391e-08	1.70624e-08
	62000	1.63447e-08	1.73251e-08	1.70799e-08	1.71779e-08	1.66078e-08	1.59008e-08
	63000	1.61531e-08	1.70002e-08	1.68612e-08	1.66252e-08	1.63445e-08	1.58089e-08
	64000	1.57929e-08	1.67719e-08	1.65864e-08	1.65062e-08	1.61051e-08	1.58105e-08
	65000	1.56843e-08	1.6381e-08	1.6412e-08	1.6196e-08	1.58166e-08	1.54241e-08
	66000	1.54552e-08	1.6034e-08	1.60131e-08	1.59757e-08	1.56371e-08	1.52727e-08
	67000	1.50611e-08	1.58209e-08	1.58377e-08	1.56108e-08	1.53949e-08	1.49991e-08
	68000	1.47391e-08	1.55814e-08	1.53929e-08	1.53216e-08	1.50408e-08	1.46777e-08
	69000	1.45622e-08	1.52908e-08	1.52835e-08	1.51051e-08	1.47415e-08	1.4418e-08
	70000	1.42471e-08	1.49639e-08	1.49408e-08	1.48342e-08	1.45554e-08	1.41121e-08
	71000	1.4054e-08	1.4805e-08	1.47129e-08	1.46978e-08	1.44063e-08	1.35566e-08
	72000	1.38836e-08	1.44018e-08	1.45558e-08	1.43481e-08	1.40218e-08	1.40129e-08
	73000	1.35792e-08	1.43219e-08	1.4134e-08	1.41073e-08	1.36725e-08	1.34454e-08
	74000	1.345e-08	1.41963e-08	1.39928e-08	1.3925e-08	1.3652e-08	1.32127e-08
	75000	1.31393e-08	1.3957e-08	1.38585e-08	1.37485e-08	1.35318e-08	1.30478e-08
	76000	1.2926e-08	1.36546e-08	1.35009e-08	1.34202e-08	1.32088e-08	1.30894e-08
	77000	1.28221e-08	1.3549e-08	1.35238e-08	1.32832e-08	1.29383e-08	1.25288e-08
	78000	1.26377e-08	1.32749e-08	1.31809e-08	1.30614e-08	1.27689e-08	1.23258e-08
	79000	1.24106e-08	1.30651e-08	1.30701e-08	1.28897e-08	1.25712e-08	1.20709e-08
	80000	1.22319e-08	1.2929e-08	1.27942e-08	1.26099e-08	1.23505e-08	1.21117e-08
	81000	1.20189e-08	1.26409e-08	1.25354e-08	1.24873e-08	1.22883e-08	1.15841e-08
	82000	1.18406e-08	1.24872e-08	1.24054e-08	1.24089e-08	1.19346e-08	1.16502e-08
	83000	1.17654e-08	1.23523e-08	1.22703e-08	1.21863e-08	1.19473e-08	1.1534e-08
	84000	1.15102e-08	1.22279e-08	1.19656e-08	1.19682e-08	1.16755e-08	1.13998e-08
	85000	1.13265e-08	1.20107e-08	1.18957e-08	1.19573e-08	1.16275e-08	1.13536e-08
	86000	1.12267e-08	1.17873e-08	1.18665e-08	1.16485e-08	1.12836e-08	1.10312e-08
	87000	1.12981e-08	1.17429e-08	1.16989e-08	1.16346e-08	1.14253e-08	1.09198e-08
	88000	1.09856e-08	1.14879e-08	1.14556e-08	1.13339e-08	1.10363e-08	1.1005e-08
	89000	1.08445e-08	1.13316e-08	1.13308e-08	1.11705e-08	1.0971e-08	1.05433e-08
	90000	1.07034e-08	1.11879e-08	1.11112e-08	1.09783e-08	1.086e-08	1.08217e-08
	91000	1.05324e-08	1.10257e-08	1.09935e-08	1.09372e-08	1.08737e-08	1.0439e-08
	92000	1.03552e-08	1.09579e-08	1.0918e-08	1.08342e-08	1.05275e-08	1.0112e-08
	93000	1.01559e-08	1.06992e-08	1.07317e-08	1.06229e-08	1.03916e-08	1.02019e-08
	94000	1.01075e-08	1.05592e-08	1.05025e-08	1.04825e-08	1.02463e-08	1.0065e-08
	95000	1.00705e-08	1.06338e-08	1.05137e-08	1.05381e-08	1.02072e-08	9.80038e-09
	96000	9.8112e-09	1.04904e-08	1.03505e-08	1.03266e-08	1.00051e-08	9.73326e-09
	97000	9.68165e-09	1.02691e-08	1.02136e-08	1.01086e-08	9.9539e-09	9.6245e-09
	98000	9.55781e-09	1.00604e-08	1.00537e-08	9.90471e-09	9.73679e-09	9.38257e-09
	99000	9.50467e-09	1.00527e-08	9.94562e-09	9.86108e-09	9.65568e-09	9.3901e-09
	100000	#REF!	#REF!	#REF!	#REF!	#REF!	#REF!
	101000	#REF!	#REF!	#REF!	#REF!	#REF!	#REF!
	102000	#REF!	#REF!	#REF!	#REF!	#REF!	#REF!
	103000	#REF!	#REF!	#REF!	#REF!	#REF!	#REF!
	104000	#REF!	#REF!	#REF!	#REF!	#REF!	#REF!
	105000	#REF!	#REF!	#REF!	#REF!	#REF!	#REF!
	106000	#REF!	#REF!	#REF!	#REF!	#REF!	#REF!
	107000	#REF!	#REF!	#REF!	#REF!	#REF!	#REF!
	108000	#REF!	#REF!	#REF!	#REF!	#REF!	#REF!
	109000	#REF!	#REF!	#REF!	#REF!	#REF!	#REF!
	110000	#REF!	#REF!	#REF!	#REF!	#REF!	#REF!
	111000	#REF!	#REF!	#REF!	#REF!	#REF!	#REF!
	112000	#REF!	#REF!	#REF!	#REF!	#REF!	#REF!
	113000	#REF!	#REF!	#REF!	#REF!	#REF!	#REF!
	114000	#REF!	#REF!	#REF!	#REF!	#REF!	#REF!
	115000	#REF!	#REF!	#REF!	#REF!	#REF!	#REF!
	116000	#REF!	#REF!	#REF!	#REF!	#REF!	#REF!
	117000	#REF!	#REF!	#REF!	#REF!	#REF!	#REF!
	118000	#REF!	#REF!	#REF!	#REF!	#REF!	#REF!
	119000	#REF!	#REF!	#REF!	#REF!	#REF!	#REF!
	120000	#REF!	#REF!	#REF!	#REF!	#REF!	#REF!
	121000	#REF!	#REF!	#REF!	#REF!	#REF!	#REF!
	122000	#REF!	#REF!	#REF!	#REF!	#REF!	#REF!
	123000	#REF!	#REF!	#REF!	#REF!	#REF!	#REF!
	124000	#REF!	#REF!	#REF!	#REF!	#REF!	#REF!
	125000	#REF!	#REF!	#REF!	#REF!	#REF!	#REF!
	126000	#REF!	#REF!	#REF!	#REF!	#REF!	#REF!
	127000	#REF!	#REF!	#REF!	#REF!	#REF!	#REF!
	128000	#REF!	#REF!	#REF!	#REF!	#REF!	#REF!
	129000	#REF!	#REF!	#REF!	#REF!	#REF!	#REF!
	130000	#REF!	#REF!	#REF!	#REF!	#REF!	#REF!
	131000	#REF!	#REF!	#REF!	#REF!	#REF!	#REF!
	132000	#REF!	#REF!	#REF!	#REF!	#REF!	#REF!
	133000	#REF!	#REF!	#REF!	#REF!	#REF!	#REF!
	134000	#REF!	#REF!	#REF!	#REF!	#REF!	#REF!
	135000	#REF!	#REF!	#REF!	#REF!	#REF!	#REF!
	136000	#REF!	#REF!	#REF!	#REF!	#REF!	#REF!
	137000	#REF!	#REF!	#REF!	#REF!	#REF!	#REF!
	138000	#REF!	#REF!	#REF!	#REF!	#REF!	#REF!
	139000	#REF!	#REF!	#REF!	#REF!	#REF!	#REF!
	140000	#REF!	#REF!	#REF!	#REF!	#REF!	#REF!
	141000	#REF!	#REF!	#REF!	#REF!	#REF!	#REF!
	142000	#REF!	#REF!	#REF!	#REF!	#REF!	#REF!
	143000	#REF!	#REF!	#REF!	#REF!	#REF!	#REF!
	144000	#REF!	#REF!	#REF!	#REF!	#REF!	#REF!
	145000	#REF!	#REF!	#REF!	#REF!	#REF!	#REF!
	146000	#REF!	#REF!	#REF!	#REF!	#REF!	#REF!
	147000	#REF!	#REF!	#REF!	#REF!	#REF!	#REF!
	148000	#REF!	#REF!	#REF!	#REF!	#REF!	#REF!
	149000	#REF!	#REF!	#REF!	#REF!	#REF!	#REF!
	150000	#REF!	#REF!	#REF!	#REF!	#REF!	#REF!
	151000	#REF!	#REF!	#REF!	#REF!	#REF!	#REF!
	152000	#REF!	#REF!	#REF!	#REF!	#REF!	#REF!
	153000	#REF!	#REF!	#REF!	#REF!	#REF!	#REF!
	154000	#REF!	#REF!	#REF!	#REF!	#REF!	#REF!
	155000	#REF!	#REF!	#REF!	#REF!	#REF!	#REF!
	156000	#REF!	#REF!	#REF!	#REF!	#REF!	#REF!
	157000	#REF!	#REF!	#REF!	#REF!	#REF!	#REF!
	158000	#REF!	#REF!	#REF!	#REF!	#REF!	#REF!
	159000	#REF!	#REF!	#REF!	#REF!	#REF!	#REF!
	160000	#REF!	#REF!	#REF!	#REF!	#REF!	#REF!
	161000	#REF!	#REF!	#REF!	#REF!	#REF!	#REF!
	162000	#REF!	#REF!	#REF!	#REF!	#REF!	#REF!
	163000	#REF!	#REF!	#REF!	#REF!	#REF!	#REF!
	164000	#REF!	#REF!	#REF!	#REF!	#REF!	#REF!
	165000	#REF!	#REF!	#REF!	#REF!	#REF!	#REF!
	166000	#REF!	#REF!	#REF!	#REF!	#REF!	#REF!
	167000	#REF!	#REF!	#REF!	#REF!	#REF!	#REF!
	168000	#REF!	#REF!	#REF!	#REF!	#REF!	#REF!
	169000	#REF!	#REF!	#REF!	#REF!	#REF!	#REF!
	170000	#REF!	#REF!	#REF!	#REF!	#REF!	#REF!
	171000	#REF!	#REF!	#REF!	#REF!	#REF!	#REF!
	172000	#REF!	#REF!	#REF!	#REF!	#REF!	#REF!
	173000	#REF!	#REF!	#REF!	#REF!	#REF!	#REF!
	174000	#REF!	#REF!	#REF!	#REF!	#REF!	#REF!
	175000	#REF!	#REF!	#REF!	#REF!	#REF!	#REF!
	176000	#REF!	#REF!	#REF!	#REF!	#REF!	#REF!
	177000	#REF!	#REF!	#REF!	#REF!	#REF!	#REF!
	178000	#REF!	#REF!	#REF!	#REF!	#REF!	#REF!
	179000	#REF!	#REF!	#REF!	#REF!	#REF!	#REF!
	180000	#REF!	#REF!	#REF!	#REF!	#REF!	#REF!
	181000	#REF!	#REF!	#REF!	#REF!	#REF!	#REF!
	182000	#REF!	#REF!	#REF!	#REF!	#REF!	#REF!
	183000	#REF!	#REF!	#REF!	#REF!	#REF!	#REF!
	184000	#REF!	#REF!	#REF!	#REF!	#REF!	#REF!
	185000	#REF!	#REF!	#REF!	#REF!	#REF!	#REF!
	186000	#REF!	#REF!	#REF!	#REF!	#REF!	#REF!
	187000	#REF!	#REF!	#REF!	#REF!	#REF!	#REF!
	188000	#REF!	#REF!	#REF!	#REF!	#REF!	#REF!
	189000	#REF!	#REF!	#REF!	#REF!	#REF!	#REF!
	190000	#REF!	#REF!	#REF!	#REF!	#REF!	#REF!
	191000	#REF!	#REF!	#REF!	#REF!	#REF!	#REF!
	192000	#REF!	#REF!	#REF!	#REF!	#REF!	#REF!
	193000	#REF!	#REF!	#REF!	#REF!	#REF!	#REF!
	194000	#REF!	#REF!	#REF!	#REF!	#REF!	#REF!
	195000	#REF!	#REF!	#REF!	#REF!	#REF!	#REF!
	196000	#REF!	#REF!	#REF!	#REF!	#REF!	#REF!
	197000	#REF!	#REF!	#REF!	#REF!	#REF!	#REF!
	198000	#REF!	#REF!	#REF!	#REF!	#REF!	#REF!
	199000	#REF!	#REF!	#REF!	#REF!	#REF!	#REF!
	200000	#REF!	#REF!	#REF!	#REF!	#REF!	#REF!
	201000	#REF!	#REF!	#REF!	#REF!	#REF!	#REF!
	202000	#REF!	#REF!	#REF!	#REF!	#REF!	#REF!
	203000	#REF!	#REF!	#REF!	#REF!	#REF!	#REF!
	204000	#REF!	#REF!	#REF!	#REF!	#REF!	#REF!
	205000	#REF!	#REF!	#REF!	#REF!	#REF!	#REF!
	206000	#REF!	#REF!	#REF!	#REF!	#REF!	#REF!
	207000	#REF!	#REF!	#REF!	#REF!	#REF!	#REF!
	208000	#REF!	#REF!	#REF!	#REF!	#REF!	#REF!
	209000	#REF!	#REF!	#REF!	#REF!	#REF!	#REF!
	210000	#REF!	#REF!	#REF!	#REF!	#REF!	#REF!
	211000	#REF!	#REF!	#REF!	#REF!	#REF!	#REF!
	212000	#REF!	#REF!	#REF!	#REF!	#REF!	#REF!
	213000	#REF!	#REF!	#REF!	#REF!	#REF!	#REF!
	214000	#REF!	#REF!	#REF!	#REF!	#REF!	#REF!
	215000	#REF!	#REF!	#REF!	#REF!	#REF!	#REF!
	216000	#REF!	#REF!	#REF!	#REF!	#REF!	#REF!
	217000	#REF!	#REF!	#REF!	#REF!	#REF!	#REF!
	218000	#REF!	#REF!	#REF!	#REF!	#REF!	#REF!
	219000	#REF!	#REF!	#REF!	#REF!	#REF!	#REF!
	220000	#REF!	#REF!	#REF!	#REF!	#REF!	#REF!
	221000	#REF!	#REF!	#REF!	#REF!	#REF!	#REF!
	222000	#REF!	#REF!	#REF!	#REF!	#REF!	#REF!
	223000	#REF!	#REF!	#REF!	#REF!	#REF!	#REF!
	224000	#REF!	#REF!	#REF!	#REF!	#REF!	#REF!
	225000	#REF!	#REF!	#REF!	#REF!	#REF!	#REF!
	226000	#REF!	#REF!	#REF!	#REF!	#REF!	#REF!
	227000	#REF!	#REF!	#REF!	#REF!	#REF!	#REF!
	228000	#REF!	#REF!	#REF!	#REF!	#REF!	#REF!
	229000	#REF!	#REF!	#REF!	#REF!	#REF!	#REF!
	230000	#REF!	#REF!	#REF!	#REF!	#REF!	#REF!
	231000	#REF!	#REF!	#REF!	#REF!	#REF!	#REF!
	232000	#REF!	#REF!	#REF!	#REF!	#REF!	#REF!
	233000	#REF!	#REF!	#REF!	#REF!	#REF!	#REF!
	234000	#REF!	#REF!	#REF!	#REF!	#REF!	#REF!
	235000	#REF!	#REF!	#REF!	#REF!	#REF!	#REF!
	236000	#REF!	#REF!	#REF!	#REF!	#REF!	#REF!
	237000	#REF!	#REF!	#REF!	#REF!	#REF!	#REF!
	238000	#REF!	#REF!	#REF!	#REF!	#REF!	#REF!
	239000	#REF!	#REF!	#REF!	#REF!	#REF!	#REF!
	240000	#REF!	#REF!	#REF!	#REF!	#REF!	#REF!
	241000	#REF!	#REF!	#REF!	#REF!	#REF!	#REF!
	242000	#REF!	#REF!	#REF!	#REF!	#REF!	#REF!
	243000	#REF!	#REF!	#REF!	#REF!	#REF!	#REF!
	244000	#REF!	#REF!	#REF!	#REF!	#REF!	#REF!
	245000	#REF!	#REF!	#REF!	#REF!	#REF!	#REF!
	246000	#REF!	#REF!	#REF!	#REF!	#REF!	#REF!
	247000	#REF!	#REF!	#REF!	#REF!	#REF!	#REF!
	248000	#REF!	#REF!	#REF!	#REF!	#REF!	#REF!
	249000	#REF!	#REF!	#REF!	#REF!	#REF!	#REF!
	250000	#REF!	#REF!	#REF!	#REF!	#REF!	#REF!
	251000	#REF!	#REF!	#REF!	#REF!	#REF!	#REF!
	252000	#REF!	#REF!	#REF!	#REF!	#REF!	#REF!
	253000	#REF!	#REF!	#REF!	#REF!	#REF!	#REF!
	254000	#REF!	#REF!	#REF!	#REF!	#REF!	#REF!
	255000	#REF!	#REF!	#REF!	#REF!	#REF!	#REF!
	256000	#REF!	#REF!	#REF!	#REF!	#REF!	#REF!
	257000	#REF!	#REF!	#REF!	#REF!	#REF!	#REF!
	258000	#REF!	#REF!	#REF!	#REF!	#REF!	#REF!
	259000	#REF!	#REF!	#REF!	#REF!	#REF!	#REF!
	260000	#REF!	#REF!	#REF!	#REF!	#REF!	#REF!
	261000	#REF!	#REF!	#REF!	#REF!	#REF!	#REF!
	262000	#REF!	#REF!	#REF!	#REF!	#REF!	#REF!
	263000	#REF!	#REF!	#REF!	#REF!	#REF!	#REF!
	264000	#REF!	#REF!	#REF!	#REF!	#REF!	#REF!
	265000	#REF!	#REF!	#REF!	#REF!	#REF!	#REF!
	266000	#REF!	#REF!	#REF!	#REF!	#REF!	#REF!
	267000	#REF!	#REF!	#REF!	#REF!	#REF!	#REF!
	268000	#REF!	#REF!	#REF!	#REF!	#REF!	#REF!
	269000	#REF!	#REF!	#REF!	#REF!	#REF!	#REF!
	270000	#REF!	#REF!	#REF!	#REF!	#REF!	#REF!
	271000	#REF!	#REF!	#REF!	#REF!	#REF!	#REF!
	272000	#REF!	#REF!	#REF!	#REF!	#REF!	#REF!
	273000	#REF!	#REF!	#REF!	#REF!	#REF!	#REF!
	274000	#REF!	#REF!	#REF!	#REF!	#REF!	#REF!
	275000	#REF!	#REF!	#REF!	#REF!	#REF!	#REF!
	276000	#REF!	#REF!	#REF!	#REF!	#REF!	#REF!
	277000	#REF!	#REF!	#REF!	#REF!	#REF!	#REF!
	278000	#REF!	#REF!	#REF!	#REF!	#REF!	#REF!
	279000	#REF!	#REF!	#REF!	#REF!	#REF!	#REF!
	280000	#REF!	#REF!	#REF!	#REF!	#REF!	#REF!
	281000	#REF!	#REF!	#REF!	#REF!	#REF!	#REF!
	282000	#REF!	#REF!	#REF!	#REF!	#REF!	#REF!
	283000	#REF!	#REF!	#REF!	#REF!	#REF!	#REF!
	284000	#REF!	#REF!	#REF!	#REF!	#REF!	#REF!
	285000	#REF!	#REF!	#REF!	#REF!	#REF!	#REF!
	286000	#REF!	#REF!	#REF!	#REF!	#REF!	#REF!
	287000	#REF!	#REF!	#REF!	#REF!	#REF!	#REF!
	288000	#REF!	#REF!	#REF!	#REF!	#REF!	#REF!
	289000	#REF!	#REF!	#REF!	#REF!	#REF!	#REF!
	290000	#REF!	#REF!	#REF!	#REF!	#REF!	#REF!
	291000	#REF!	#REF!	#REF!	#REF!	#REF!	#REF!
	292000	#REF!	#REF!	#REF!	#REF!	#REF!	#REF!
	293000	#REF!	#REF!	#REF!	#REF!	#REF!	#REF!
	294000	#REF!	#REF!	#REF!	#REF!	#REF!	#REF!
	295000	#REF!	#REF!	#REF!	#REF!	#REF!	#REF!
	296000	#REF!	#REF!	#REF!	#REF!	#REF!	#REF!
	297000	#REF!	#REF!	#REF!	#REF!	#REF!	#REF!
	298000	#REF!	#REF!	#REF!	#REF!	#REF!	#REF!
	299000	#REF!	#REF!	#REF!	#REF!	#REF!	#REF!
	300000	#REF!	#REF!	#REF!	#REF!	#REF!	#REF!
	301000	#REF!	#REF!	#REF!	#REF!	#REF!	#REF!
	302000	#REF!	#REF!	#REF!	#REF!	#REF!	#REF!
	303000	#REF!	#REF!	#REF!	#REF!	#REF!	#REF!
	304000	#REF!	#REF!	#REF!	#REF!	#REF!	#REF!
	305000	#REF!	#REF!	#REF!	#REF!	#REF!	#REF!
	306000	#REF!	#REF!	#REF!	#REF!	#REF!	#REF!
	307000	#REF!	#REF!	#REF!	#REF!	#REF!	#REF!
	308000	#REF!	#REF!	#REF!	#REF!	#REF!	#REF!
	309000	#REF!	#REF!	#REF!	#REF!	#REF!	#REF!
	310000	#REF!	#REF!	#REF!	#REF!	#REF!	#REF!
	311000	#REF!	#REF!	#REF!	#REF!	#REF!	#REF!
	312000	#REF!	#REF!	#REF!	#REF!	#REF!	#REF!
	313000	#REF!	#REF!	#REF!	#REF!	#REF!	#REF!
	314000	#REF!	#REF!	#REF!	#REF!	#REF!	#REF!
	315000	#REF!	#REF!	#REF!	#REF!	#REF!	#REF!
	316000	#REF!	#REF!	#REF!	#REF!	#REF!	#REF!
	317000	#REF!	#REF!	#REF!	#REF!	#REF!	#REF!
	318000	#REF!	#REF!	#REF!	#REF!	#REF!	#REF!
	319000	#REF!	#REF!	#REF!	#REF!	#REF!	#REF!
	320000	#REF!	#REF!	#REF!	#REF!	#REF!	#REF!
	321000	#REF!	#REF!	#REF!	#REF!	#REF!	#REF!
	322000	#REF!	#REF!	#REF!	#REF!	#REF!	#REF!
	323000	#REF!	#REF!	#REF!	#REF!	#REF!	#REF!
	324000	#REF!	#REF!	#REF!	#REF!	#REF!	#REF!
	325000	#REF!	#REF!	#REF!	#REF!	#REF!	#REF!
	326000	#REF!	#REF!	#REF!	#REF!	#REF!	#REF!
	327000	#REF!	#REF!	#REF!	#REF!	#REF!	#REF!
	328000	#REF!	#REF!	#REF!	#REF!	#REF!	#REF!
	329000	#REF!	#REF!	#REF!	#REF!	#REF!	#REF!
	330000	#REF!	#REF!	#REF!	#REF!	#REF!	#REF!
	331000	#REF!	#REF!	#REF!	#REF!	#REF!	#REF!
	332000	#REF!	#REF!	#REF!	#REF!	#REF!	#REF!
	333000	#REF!	#REF!	#REF!	#REF!	#REF!	#REF!
	334000	#REF!	#REF!	#REF!	#REF!	#REF!	#REF!
	335000	#REF!	#REF!	#REF!	#REF!	#REF!	#REF!
	336000	#REF!	#REF!	#REF!	#REF!	#REF!	#REF!
	337000	#REF!	#REF!	#REF!	#REF!	#REF!	#REF!
	338000	#REF!	#REF!	#REF!	#REF!	#REF!	#REF!
	339000	#REF!	#REF!	#REF!	#REF!	#REF!	#REF!
	340000	#REF!	#REF!	#REF!	#REF!	#REF!	#REF!
	341000	#REF!	#REF!	#REF!	#REF!	#REF!	#REF!
	342000	#REF!	#REF!	#REF!	#REF!	#REF!	#REF!
	343000	#REF!	#REF!	#REF!	#REF!	#REF!	#REF!
	344000	#REF!	#REF!	#REF!	#REF!	#REF!	#REF!
	345000	#REF!	#REF!	#REF!	#REF!	#REF!	#REF!
	346000	#REF!	#REF!	#REF!	#REF!	#REF!	#REF!
	347000	#REF!	#REF!	#REF!	#REF!	#REF!	#REF!
	348000	#REF!	#REF!	#REF!	#REF!	#REF!	#REF!
	349000	#REF!	#REF!	#REF!	#REF!	#REF!	#REF!
	350000	#REF!	#REF!	#REF!	#REF!	#REF!	#REF!
	351000	#REF!	#REF!	#REF!	#REF!	#REF!	#REF!
	352000	#REF!	#REF!	#REF!	#REF!	#REF!	#REF!
	353000	#REF!	#REF!	#REF!	#REF!	#REF!	#REF!
	354000	#REF!	#REF!	#REF!	#REF!	#REF!	#REF!
	355000	#REF!	#REF!	#REF!	#REF!	#REF!	#REF!
	356000	#REF!	#REF!	#REF!	#REF!	#REF!	#REF!
	357000	#REF!	#REF!	#REF!	#REF!	#REF!	#REF!
	358000	#REF!	#REF!	#REF!	#REF!	#REF!	#REF!
	359000	#REF!	#REF!	#REF!	#REF!	#REF!	#REF!
	360000	#REF!	#REF!	#REF!	#REF!	#REF!	#REF!
	361000	#REF!	#REF!	#REF!	#REF!	#REF!	#REF!
	362000	#REF!	#REF!	#REF!	#REF!	#REF!	#REF!
	363000	#REF!	#REF!	#REF!	#REF!	#REF!	#REF!
	364000	#REF!	#REF!	#REF!	#REF!	#REF!	#REF!
	365000	#REF!	#REF!	#REF!	#REF!	#REF!	#REF!
	366000	#REF!	#REF!	#REF!	#REF!	#REF!	#REF!
	367000	#REF!	#REF!	#REF!	#REF!	#REF!	#REF!
	368000	#REF!	#REF!	#REF!	#REF!	#REF!	#REF!
	369000	#REF!	#REF!	#REF!	#REF!	#REF!	#REF!
	370000	#REF!	#REF!	#REF!	#REF!	#REF!	#REF!
	371000	#REF!	#REF!	#REF!	#REF!	#REF!	#REF!
	372000	#REF!	#REF!	#REF!	#REF!	#REF!	#REF!
	373000	#REF!	#REF!	#REF!	#REF!	#REF!	#REF!
	374000	#REF!	#REF!	#REF!	#REF!	#REF!	#REF!
	375000	#REF!	#REF!	#REF!	#REF!	#REF!	#REF!
	376000	#REF!	#REF!	#REF!	#REF!	#REF!	#REF!
	377000	#REF!	#REF!	#REF!	#REF!	#REF!	#REF!
	378000	#REF!	#REF!	#REF!	#REF!	#REF!	#REF!
	379000	#REF!	#REF!	#REF!	#REF!	#REF!	#REF!
	380000	#REF!	#REF!	#REF!	#REF!	#REF!	#REF!
	381000	#REF!	#REF!	#REF!	#REF!	#REF!	#REF!
	382000	#REF!	#REF!	#REF!	#REF!	#REF!	#REF!
	383000	#REF!	#REF!	#REF!	#REF!	#REF!	#REF!
	384000	#REF!	#REF!	#REF!	#REF!	#REF!	#REF!
	385000	#REF!	#REF!	#REF!	#REF!	#REF!	#REF!
	386000	#REF!	#REF!	#REF!	#REF!	#REF!	#REF!
	387000	#REF!	#REF!	#REF!	#REF!	#REF!	#REF!
	388000	#REF!	#REF!	#REF!	#REF!	#REF!	#REF!
	389000	#REF!	#REF!	#REF!	#REF!	#REF!	#REF!
	390000	#REF!	#REF!	#REF!	#REF!	#REF!	#REF!
	391000	#REF!	#REF!	#REF!	#REF!	#REF!	#REF!
	392000	#REF!	#REF!	#REF!	#REF!	#REF!	#REF!
	393000	#REF!	#REF!	#REF!	#REF!	#REF!	#REF!
	394000	#REF!	#REF!	#REF!	#REF!	#REF!	#REF!
	395000	#REF!	#REF!	#REF!	#REF!	#REF!	#REF!
	396000	#REF!	#REF!	#REF!	#REF!	#REF!	#REF!
	397000	#REF!	#REF!	#REF!	#REF!	#REF!	#REF!
	398000	#REF!	#REF!	#REF!	#REF!	#REF!	#REF!
	399000	#REF!	#REF!	#REF!	#REF!	#REF!	#REF!
	400000	#REF!	#REF!	#REF!	#REF!	#REF!	#REF!
	401000	#REF!	#REF!	#REF!	#REF!	#REF!	#REF!
	402000	#REF!	#REF!	#REF!	#REF!	#REF!	#REF!
	403000	#REF!	#REF!	#REF!	#REF!	#REF!	#REF!
	404000	#REF!	#REF!	#REF!	#REF!	#REF!	#REF!
	405000	#REF!	#REF!	#REF!	#REF!	#REF!	#REF!
	406000	#REF!	#REF!	#REF!	#REF!	#REF!	#REF!
	407000	#REF!	#REF!	#REF!	#REF!	#REF!	#REF!
	408000	#REF!	#REF!	#REF!	#REF!	#REF!	#REF!
	409000	#REF!	#REF!	#REF!	#REF!	#REF!	#REF!
	410000	#REF!	#REF!	#REF!	#REF!	#REF!	#REF!
	411000	#REF!	#REF!	#REF!	#REF!	#REF!	#REF!
	412000	#REF!	#REF!	#REF!	#REF!	#REF!	#REF!
	413000	#REF!	#REF!	#REF!	#REF!	#REF!	#REF!
	414000	#REF!	#REF!	#REF!	#REF!	#REF!	#REF!
	415000	#REF!	#REF!	#REF!	#REF!	#REF!	#REF!
	416000	#REF!	#REF!	#REF!	#REF!	#REF!	#REF!
	417000	#REF!	#REF!	#REF!	#REF!	#REF!	#REF!
	418000	#REF!	#REF!	#REF!	#REF!	#REF!	#REF!
	419000	#REF!	#REF!	#REF!	#REF!	#REF!	#REF!
	420000	#REF!	#REF!	#REF!	#REF!	#REF!	#REF!
	421000	#REF!	#REF!	#REF!	#REF!	#REF!	#REF!
	422000	#REF!	#REF!	#REF!	#REF!	#REF!	#REF!
	423000	#REF!	#REF!	#REF!	#REF!	#REF!	#REF!
	424000	#REF!	#REF!	#REF!	#REF!	#REF!	#REF!
	425000	#REF!	#REF!	#REF!	#REF!	#REF!	#REF!
	426000	#REF!	#REF!	#REF!	#REF!	#REF!	#REF!
	427000	#REF!	#REF!	#REF!	#REF!	#REF!	#REF!
	428000	#REF!	#REF!	#REF!	#REF!	#REF!	#REF!
	429000	#REF!	#REF!	#REF!	#REF!	#REF!	#REF!
	430000	#REF!	#REF!	#REF!	#REF!	#REF!	#REF!
	431000	#REF!	#REF!	#REF!	#REF!	#REF!	#REF!
	432000	#REF!	#REF!	#REF!	#REF!	#REF!	#REF!
	433000	#REF!	#REF!	#REF!	#REF!	#REF!	#REF!
	434000	#REF!	#REF!	#REF!	#REF!	#REF!	#REF!
	435000	#REF!	#REF!	#REF!	#REF!	#REF!	#REF!
	436000	#REF!	#REF!	#REF!	#REF!	#REF!	#REF!
	437000	#REF!	#REF!	#REF!	#REF!	#REF!	#REF!
	438000	#REF!	#REF!	#REF!	#REF!	#REF!	#REF!
	439000	#REF!	#REF!	#REF!	#REF!	#REF!	#REF!
	440000	#REF!	#REF!	#REF!	#REF!	#REF!	#REF!
	441000	#REF!	#REF!	#REF!	#REF!	#REF!	#REF!
	442000	#REF!	#REF!	#REF!	#REF!	#REF!	#REF!
	443000	#REF!	#REF!	#REF!	#REF!	#REF!	#REF!
	444000	#REF!	#REF!	#REF!	#REF!	#REF!	#REF!
	445000	#REF!	#REF!	#REF!	#REF!	#REF!	#REF!
	446000	#REF!	#REF!	#REF!	#REF!	#REF!	#REF!
	447000	#REF!	#REF!	#REF!	#REF!	#REF!	#REF!
	448000	#REF!	#REF!	#REF!	#REF!	#REF!	#REF!
	449000	#REF!	#REF!	#REF!	#REF!	#REF!	#REF!
	450000	#REF!	#REF!	#REF!	#REF!	#REF!	#REF!
	451000	#REF!	#REF!	#REF!	#REF!	#REF!	#REF!
	452000	#REF!	#REF!	#REF!	#REF!	#REF!	#REF!
	453000	#REF!	#REF!	#REF!	#REF!	#REF!	#REF!
	454000	#REF!	#REF!	#REF!	#REF!	#REF!	#REF!
	455000	#REF!	#REF!	#REF!	#REF!	#REF!	#REF!
	456000	#REF!	#REF!	#REF!	#REF!	#REF!	#REF!
	457000	#REF!	#REF!	#REF!	#REF!	#REF!	#REF!
	458000	#REF!	#REF!	#REF!	#REF!	#REF!	#REF!
	459000	#REF!	#REF!	#REF!	#REF!	#REF!	#REF!
	460000	#REF!	#REF!	#REF!	#REF!	#REF!	#REF!
	461000	#REF!	#REF!	#REF!	#REF!	#REF!	#REF!
	462000	#REF!	#REF!	#REF!	#REF!	#REF!	#REF!
	463000	#REF!	#REF!	#REF!	#REF!	#REF!	#REF!
	464000	#REF!	#REF!	#REF!	#REF!	#REF!	#REF!
	465000	#REF!	#REF!	#REF!	#REF!	#REF!	#REF!
	466000	#REF!	#REF!	#REF!	#REF!	#REF!	#REF!
	467000	#REF!	#REF!	#REF!	#REF!	#REF!	#REF!
	468000	#REF!	#REF!	#REF!	#REF!	#REF!	#REF!
	469000	#REF!	#REF!	#REF!	#REF!	#REF!	#REF!
	470000	#REF!	#REF!	#REF!	#REF!	#REF!	#REF!
	471000	#REF!	#REF!	#REF!	#REF!	#REF!	#REF!
	472000	#REF!	#REF!	#REF!	#REF!	#REF!	#REF!
	473000	#REF!	#REF!	#REF!	#REF!	#REF!	#REF!
	474000	#REF!	#REF!	#REF!	#REF!	#REF!	#REF!
	475000	#REF!	#REF!	#REF!	#REF!	#REF!	#REF!
	476000	#REF!	#REF!	#REF!	#REF!	#REF!	#REF!
	477000	#REF!	#REF!	#REF!	#REF!	#REF!	#REF!
	478000	#REF!	#REF!	#REF!	#REF!	#REF!	#REF!
	479000	#REF!	#REF!	#REF!	#REF!	#REF!	#REF!
	480000	#REF!	#REF!	#REF!	#REF!	#REF!	#REF!
	481000	#REF!	#REF!	#REF!	#REF!	#REF!	#REF!
	482000	#REF!	#REF!	#REF!	#REF!	#REF!	#REF!
	483000	#REF!	#REF!	#REF!	#REF!	#REF!	#REF!
	484000	#REF!	#REF!	#REF!	#REF!	#REF!	#REF!
	485000	#REF!	#REF!	#REF!	#REF!	#REF!	#REF!
	486000	#REF!	#REF!	#REF!	#REF!	#REF!	#REF!
	487000	#REF!	#REF!	#REF!	#REF!	#REF!	#REF!
	488000	#REF!	#REF!	#REF!	#REF!	#REF!	#REF!
	489000	#REF!	#REF!	#REF!	#REF!	#REF!	#REF!
	490000	#REF!	#REF!	#REF!	#REF!	#REF!	#REF!
	491000	#REF!	#REF!	#REF!	#REF!	#REF!	#REF!
	492000	#REF!	#REF!	#REF!	#REF!	#REF!	#REF!
	493000	#REF!	#REF!	#REF!	#REF!	#REF!	#REF!
	494000	#REF!	#REF!	#REF!	#REF!	#REF!	#REF!
	495000	#REF!	#REF!	#REF!	#REF!	#REF!	#REF!
	496000	#REF!	#REF!	#REF!	#REF!	#REF!	#REF!
	497000	#REF!	#REF!	#REF!	#REF!	#REF!	#REF!
	498000	#REF!	#REF!	#REF!	#REF!	#REF!	#REF!
	499000	#REF!	#REF!	#REF!	#REF!	#REF!	#REF!
	500000	#REF!	#REF!	#REF!	#REF!	#REF!	#REF!
	501000	#REF!	#REF!	#REF!	#REF!	#REF!	#REF!
	502000	#REF!	#REF!	#REF!	#REF!	#REF!	#REF!
	503000	#REF!	#REF!	#REF!	#REF!	#REF!	#REF!
	504000	#REF!	#REF!	#REF!	#REF!	#REF!	#REF!
	505000	#REF!	#REF!	#REF!	#REF!	#REF!	#REF!
	506000	#REF!	#REF!	#REF!	#REF!	#REF!	#REF!
	507000	#REF!	#REF!	#REF!	#REF!	#REF!	#REF!
	508000	#REF!	#REF!	#REF!	#REF!	#REF!	#REF!
	509000	#REF!	#REF!	#REF!	#REF!	#REF!	#REF!
	510000	#REF!	#REF!	#REF!	#REF!	#REF!	#REF!
	511000	#REF!	#REF!	#REF!	#REF!	#REF!	#REF!
	512000	#REF!	#REF!	#REF!	#REF!	#REF!	#REF!
	513000	#REF!	#REF!	#REF!	#REF!	#REF!	#REF!
	514000	#REF!	#REF!	#REF!	#REF!	#REF!	#REF!
	515000	#REF!	#REF!	#REF!	#REF!	#REF!	#REF!
	516000	#REF!	#REF!	#REF!	#REF!	#REF!	#REF!
	517000	#REF!	#REF!	#REF!	#REF!	#REF!	#REF!
	518000	#REF!	#REF!	#REF!	#REF!	#REF!	#REF!
	519000	#REF!	#REF!	#REF!	#REF!	#REF!	#REF!
	520000	#REF!	#REF!	#REF!	#REF!	#REF!	#REF!
	521000	#REF!	#REF!	#REF!	#REF!	#REF!	#REF!
	522000	#REF!	#REF!	#REF!	#REF!	#REF!	#REF!
	523000	#REF!	#REF!	#REF!	#REF!	#REF!	#REF!
	524000	#REF!	#REF!	#REF!	#REF!	#REF!	#REF!
	525000	#REF!	#REF!	#REF!	#REF!	#REF!	#REF!
	526000	#REF!	#REF!	#REF!	#REF!	#REF!	#REF!
	527000	#REF!	#REF!	#REF!	#REF!	#REF!	#REF!
	528000	#REF!	#REF!	#REF!	#REF!	#REF!	#REF!
	529000	#REF!	#REF!	#REF!	#REF!	#REF!	#REF!
	530000	#REF!	#REF!	#REF!	#REF!	#REF!	#REF!
	531000	#REF!	#REF!	#REF!	#REF!	#REF!	#REF!
	532000	#REF!	#REF!	#REF!	#REF!	#REF!	#REF!
	533000	#REF!	#REF!	#REF!	#REF!	#REF!	#REF!
	534000	#REF!	#REF!	#REF!	#REF!	#REF!	#REF!
	535000	#REF!	#REF!	#REF!	#REF!	#REF!	#REF!
	536000	#REF!	#REF!	#REF!	#REF!	#REF!	#REF!
	537000	#REF!	#REF!	#REF!	#REF!	#REF!	#REF!
	538000	#REF!	#REF!	#REF!	#REF!	#REF!	#REF!
	539000	#REF!	#REF!	#REF!	#REF!	#REF!	#REF!
	540000	#REF!	#REF!	#REF!	#REF!	#REF!	#REF!
	541000	#REF!	#REF!	#REF!	#REF!	#REF!	#REF!
	542000	#REF!	#REF!	#REF!	#REF!	#REF!	#REF!
	543000	#REF!	#REF!	#REF!	#REF!	#REF!	#REF!
	544000	#REF!	#REF!	#REF!	#REF!	#REF!	#REF!
	545000	#REF!	#REF!	#REF!	#REF!	#REF!	#REF!
	546000	#REF!	#REF!	#REF!	#REF!	#REF!	#REF!
	547000	#REF!	#REF!	#REF!	#REF!	#REF!	#REF!
	548000	#REF!	#REF!	#REF!	#REF!	#REF!	#REF!
	549000	#REF!	#REF!	#REF!	#REF!	#REF!	#REF!
	550000	#REF!	#REF!	#REF!	#REF!	#REF!	#REF!
	551000	#REF!	#REF!	#REF!	#REF!	#REF!	#REF!
	552000	#REF!	#REF!	#REF!	#REF!	#REF!	#REF!
	553000	#REF!	#REF!	#REF!	#REF!	#REF!	#REF!
	554000	#REF!	#REF!	#REF!	#REF!	#REF!	#REF!
	555000	#REF!	#REF!	#REF!	#REF!	#REF!	#REF!
	556000	#REF!	#REF!	#REF!	#REF!	#REF!	#REF!
	557000	#REF!	#REF!	#REF!	#REF!	#REF!	#REF!
	558000	#REF!	#REF!	#REF!	#REF!	#REF!	#REF!
	559000	#REF!	#REF!	#REF!	#REF!	#REF!	#REF!
	560000	#REF!	#REF!	#REF!	#REF!	#REF!	#REF!
	561000	#REF!	#REF!	#REF!	#REF!	#REF!	#REF!
	562000	#REF!	#REF!	#REF!	#REF!	#REF!	#REF!
	563000	#REF!	#REF!	#REF!	#REF!	#REF!	#REF!
	564000	#REF!	#REF!	#REF!	#REF!	#REF!	#REF!
	565000	#REF!	#REF!	#REF!	#REF!	#REF!	#REF!
	566000	#REF!	#REF!	#REF!	#REF!	#REF!	#REF!
	567000	#REF!	#REF!	#REF!	#REF!	#REF!	#REF!
	568000	#REF!	#REF!	#REF!	#REF!	#REF!	#REF!
	569000	#REF!	#REF!	#REF!	#REF!	#REF!	#REF!
	570000	#REF!	#REF!	#REF!	#REF!	#REF!	#REF!
	571000	#REF!	#REF!	#REF!	#REF!	#REF!	#REF!
	572000	#REF!	#REF!	#REF!	#REF!	#REF!	#REF!
	573000	#REF!	#REF!	#REF!	#REF!	#REF!	#REF!
	574000	#REF!	#REF!	#REF!	#REF!	#REF!	#REF!
	575000	#REF!	#REF!	#REF!	#REF!	#REF!	#REF!
	576000	#REF!	#REF!	#REF!	#REF!	#REF!	#REF!
	577000	#REF!	#REF!	#REF!	#REF!	#REF!	#REF!
	578000	#REF!	#REF!	#REF!	#REF!	#REF!	#REF!
	579000	#REF!	#REF!	#REF!	#REF!	#REF!	#REF!
	580000	#REF!	#REF!	#REF!	#REF!	#REF!	#REF!
	581000	#REF!	#REF!	#REF!	#REF!	#REF!	#REF!
	582000	#REF!	#REF!	#REF!	#REF!	#REF!	#REF!
	583000	#REF!	#REF!	#REF!	#REF!	#REF!	#REF!
	584000	#REF!	#REF!	#REF!	#REF!	#REF!	#REF!
	585000	#REF!	#REF!	#REF!	#REF!	#REF!	#REF!
	586000	#REF!	#REF!	#REF!	#REF!	#REF!	#REF!
	587000	#REF!	#REF!	#REF!	#REF!	#REF!	#REF!
	588000	#REF!	#REF!	#REF!	#REF!	#REF!	#REF!
	589000	#REF!	#REF!	#REF!	#REF!	#REF!	#REF!
	590000	#REF!	#REF!	#REF!	#REF!	#REF!	#REF!
	591000	#REF!	#REF!	#REF!	#REF!	#REF!	#REF!
	592000	#REF!	#REF!	#REF!	#REF!	#REF!	#REF!
	593000	#REF!	#REF!	#REF!	#REF!	#REF!	#REF!
	594000	#REF!	#REF!	#REF!	#REF!	#REF!	#REF!
	595000	#REF!	#REF!	#REF!	#REF!	#REF!	#REF!
	596000	#REF!	#REF!	#REF!	#REF!	#REF!	#REF!
	597000	#REF!	#REF!	#REF!	#REF!	#REF!	#REF!
	598000	#REF!	#REF!	#REF!	#REF!	#REF!	#REF!
	599000	#REF!	#REF!	#REF!	#REF!	#REF!	#REF!
	600000	#REF!	#REF!	#REF!	#REF!	#REF!	#REF!
	601000	#REF!	#REF!	#REF!	#REF!	#REF!	#REF!
	602000	#REF!	#REF!	#REF!	#REF!	#REF!	#REF!
	603000	#REF!	#REF!	#REF!	#REF!	#REF!	#REF!
	604000	#REF!	#REF!	#REF!	#REF!	#REF!	#REF!
	605000	#REF!	#REF!	#REF!	#REF!	#REF!	#REF!
	606000	#REF!	#REF!	#REF!	#REF!	#REF!	#REF!
	607000	#REF!	#REF!	#REF!	#REF!	#REF!	#REF!
	608000	#REF!	#REF!	#REF!	#REF!	#REF!	#REF!
	609000	#REF!	#REF!	#REF!	#REF!	#REF!	#REF!
	610000	#REF!	#REF!	#REF!	#REF!	#REF!	#REF!
	611000	#REF!	#REF!	#REF!	#REF!	#REF!	#REF!
	612000	#REF!	#REF!	#REF!	#REF!	#REF!	#REF!
	613000	#REF!	#REF!	#REF!	#REF!	#REF!	#REF!
	614000	#REF!	#REF!	#REF!	#REF!	#REF!	#REF!
	615000	#REF!	#REF!	#REF!	#REF!	#REF!	#REF!
	616000	#REF!	#REF!	#REF!	#REF!	#REF!	#REF!
	617000	#REF!	#REF!	#REF!	#REF!	#REF!	#REF!
	618000	#REF!	#REF!	#REF!	#REF!	#REF!	#REF!
	619000	#REF!	#REF!	#REF!	#REF!	#REF!	#REF!
	620000	#REF!	#REF!	#REF!	#REF!	#REF!	#REF!
	621000	#REF!	#REF!	#REF!	#REF!	#REF!	#REF!
	622000	#REF!	#REF!	#REF!	#REF!	#REF!	#REF!
	623000	#REF!	#REF!	#REF!	#REF!	#REF!	#REF!
	624000	#REF!	#REF!	#REF!	#REF!	#REF!	#REF!
	625000	#REF!	#REF!	#REF!	#REF!	#REF!	#REF!
	626000	#REF!	#REF!	#REF!	#REF!	#REF!	#REF!
	627000	#REF!	#REF!	#REF!	#REF!	#REF!	#REF!
	628000	#REF!	#REF!	#REF!	#REF!	#REF!	#REF!
	629000	#REF!	#REF!	#REF!	#REF!	#REF!	#REF!
	630000	#REF!	#REF!	#REF!	#REF!	#REF!	#REF!
	631000	#REF!	#REF!	#REF!	#REF!	#REF!	#REF!
	632000	#REF!	#REF!	#REF!	#REF!	#REF!	#REF!
	633000	#REF!	#REF!	#REF!	#REF!	#REF!	#REF!
	634000	#REF!	#REF!	#REF!	#REF!	#REF!	#REF!
	635000	#REF!	#REF!	#REF!	#REF!	#REF!	#REF!
	636000	#REF!	#REF!	#REF!	#REF!	#REF!	#REF!
	637000	#REF!	#REF!	#REF!	#REF!	#REF!	#REF!
	638000	#REF!	#REF!	#REF!	#REF!	#REF!	#REF!
	639000	#REF!	#REF!	#REF!	#REF!	#REF!	#REF!
	640000	#REF!	#REF!	#REF!	#REF!	#REF!	#REF!
	641000	#REF!	#REF!	#REF!	#REF!	#REF!	#REF!
	642000	#REF!	#REF!	#REF!	#REF!	#REF!	#REF!
	643000	#REF!	#REF!	#REF!	#REF!	#REF!	#REF!
	644000	#REF!	#REF!	#REF!	#REF!	#REF!	#REF!
	645000	#REF!	#REF!	#REF!	#REF!	#REF!	#REF!
	646000	#REF!	#REF!	#REF!	#REF!	#REF!	#REF!
	647000	#REF!	#REF!	#REF!	#REF!	#REF!	#REF!
	648000	#REF!	#REF!	#REF!	#REF!	#REF!	#REF!
	649000	#REF!	#REF!	#REF!	#REF!	#REF!	#REF!
	650000	#REF!	#REF!	#REF!	#REF!	#REF!	#REF!
	651000	#REF!	#REF!	#REF!	#REF!	#REF!	#REF!
	652000	#REF!	#REF!	#REF!	#REF!	#REF!	#REF!
	653000	#REF!	#REF!	#REF!	#REF!	#REF!	#REF!
	654000	#REF!	#REF!	#REF!	#REF!	#REF!	#REF!
	655000	#REF!	#REF!	#REF!	#REF!	#REF!	#REF!
	656000	#REF!	#REF!	#REF!	#REF!	#REF!	#REF!
	657000	#REF!	#REF!	#REF!	#REF!	#REF!	#REF!
	658000	#REF!	#REF!	#REF!	#REF!	#REF!	#REF!
	659000	#REF!	#REF!	#REF!	#REF!	#REF!	#REF!
	660000	#REF!	#REF!	#REF!	#REF!	#REF!	#REF!
	661000	#REF!	#REF!	#REF!	#REF!	#REF!	#REF!
	662000	#REF!	#REF!	#REF!	#REF!	#REF!	#REF!
	663000	#REF!	#REF!	#REF!	#REF!	#REF!	#REF!
	664000	#REF!	#REF!	#REF!	#REF!	#REF!	#REF!
	665000	#REF!	#REF!	#REF!	#REF!	#REF!	#REF!
	666000	#REF!	#REF!	#REF!	#REF!	#REF!	#REF!
	667000	#REF!	#REF!	#REF!	#REF!	#REF!	#REF!
	668000	#REF!	#REF!	#REF!	#REF!	#REF!	#REF!
	669000	#REF!	#REF!	#REF!	#REF!	#REF!	#REF!
	670000	#REF!	#REF!	#REF!	#REF!	#REF!	#REF!
	671000	#REF!	#REF!	#REF!	#REF!	#REF!	#REF!
	672000	#REF!	#REF!	#REF!	#REF!	#REF!	#REF!
	673000	#REF!	#REF!	#REF!	#REF!	#REF!	#REF!
	674000	#REF!	#REF!	#REF!	#REF!	#REF!	#REF!
	675000	#REF!	#REF!	#REF!	#REF!	#REF!	#REF!
	676000	#REF!	#REF!	#REF!	#REF!	#REF!	#REF!
	677000	#REF!	#REF!	#REF!	#REF!	#REF!	#REF!
	678000	#REF!	#REF!	#REF!	#REF!	#REF!	#REF!
	679000	#REF!	#REF!	#REF!	#REF!	#REF!	#REF!
	680000	#REF!	#REF!	#REF!	#REF!	#REF!	#REF!
	681000	#REF!	#REF!	#REF!	#REF!	#REF!	#REF!
	682000	#REF!	#REF!	#REF!	#REF!	#REF!	#REF!
	683000	#REF!	#REF!	#REF!	#REF!	#REF!	#REF!
	684000	#REF!	#REF!	#REF!	#REF!	#REF!	#REF!
	685000	#REF!	#REF!	#REF!	#REF!	#REF!	#REF!
	686000	#REF!	#REF!	#REF!	#REF!	#REF!	#REF!
	687000	#REF!	#REF!	#REF!	#REF!	#REF!	#REF!
	688000	#REF!	#REF!	#REF!	#REF!	#REF!	#REF!
	689000	#REF!	#REF!	#REF!	#REF!	#REF!	#REF!
	690000	#REF!	#REF!	#REF!	#REF!	#REF!	#REF!
	691000	#REF!	#REF!	#REF!	#REF!	#REF!	#REF!
	692000	#REF!	#REF!	#REF!	#REF!	#REF!	#REF!
	693000	#REF!	#REF!	#REF!	#REF!	#REF!	#REF!
	694000	#REF!	#REF!	#REF!	#REF!	#REF!	#REF!
	695000	#REF!	#REF!	#REF!	#REF!	#REF!	#REF!
	696000	#REF!	#REF!	#REF!	#REF!	#REF!	#REF!
	697000	#REF!	#REF!	#REF!	#REF!	#REF!	#REF!
	698000	#REF!	#REF!	#REF!	#REF!	#REF!	#REF!
	699000	#REF!	#REF!	#REF!	#REF!	#REF!	#REF!
	700000	#REF!	#REF!	#REF!	#REF!	#REF!	#REF!
	701000	#REF!	#REF!	#REF!	#REF!	#REF!	#REF!
	702000	#REF!	#REF!	#REF!	#REF!	#REF!	#REF!
	703000	#REF!	#REF!	#REF!	#REF!	#REF!	#REF!
	704000	#REF!	#REF!	#REF!	#REF!	#REF!	#REF!
	705000	#REF!	#REF!	#REF!	#REF!	#REF!	#REF!
	706000	#REF!	#REF!	#REF!	#REF!	#REF!	#REF!
	707000	#REF!	#REF!	#REF!	#REF!	#REF!	#REF!
	708000	#REF!	#REF!	#REF!	#REF!	#REF!	#REF!
	709000	#REF!	#REF!	#REF!	#REF!	#REF!	#REF!
	710000	#REF!	#REF!	#REF!	#REF!	#REF!	#REF!
	711000	#REF!	#REF!	#REF!	#REF!	#REF!	#REF!
	712000	#REF!	#REF!	#REF!	#REF!	#REF!	#REF!
	713000	#REF!	#REF!	#REF!	#REF!	#REF!	#REF!
	714000	#REF!	#REF!	#REF!	#REF!	#REF!	#REF!
	715000	#REF!	#REF!	#REF!	#REF!	#REF!	#REF!
	716000	#REF!	#REF!	#REF!	#REF!	#REF!	#REF!
	717000	#REF!	#REF!	#REF!	#REF!	#REF!	#REF!
	718000	#REF!	#REF!	#REF!	#REF!	#REF!	#REF!
	719000	#REF!	#REF!	#REF!	#REF!	#REF!	#REF!
	720000	#REF!	#REF!	#REF!	#REF!	#REF!	#REF!
	721000	#REF!	#REF!	#REF!	#REF!	#REF!	#REF!
	722000	#REF!	#REF!	#REF!	#REF!	#REF!	#REF!
	723000	#REF!	#REF!	#REF!	#REF!	#REF!	#REF!
	724000	#REF!	#REF!	#REF!	#REF!	#REF!	#REF!
	725000	#REF!	#REF!	#REF!	#REF!	#REF!	#REF!
	726000	#REF!	#REF!	#REF!	#REF!	#REF!	#REF!
	727000	#REF!	#REF!	#REF!	#REF!	#REF!	#REF!
	728000	#REF!	#REF!	#REF!	#REF!	#REF!	#REF!
	729000	#REF!	#REF!	#REF!	#REF!	#REF!	#REF!
	730000	#REF!	#REF!	#REF!	#REF!	#REF!	#REF!
	731000	#REF!	#REF!	#REF!	#REF!	#REF!	#REF!
	732000	#REF!	#REF!	#REF!	#REF!	#REF!	#REF!
	733000	#REF!	#REF!	#REF!	#REF!	#REF!	#REF!
	734000	#REF!	#REF!	#REF!	#REF!	#REF!	#REF!
	735000	#REF!	#REF!	#REF!	#REF!	#REF!	#REF!
	736000	#REF!	#REF!	#REF!	#REF!	#REF!	#REF!
	737000	#REF!	#REF!	#REF!	#REF!	#REF!	#REF!
	738000	#REF!	#REF!	#REF!	#REF!	#REF!	#REF!
	739000	#REF!	#REF!	#REF!	#REF!	#REF!	#REF!
	740000	#REF!	#REF!	#REF!	#REF!	#REF!	#REF!
	741000	#REF!	#REF!	#REF!	#REF!	#REF!	#REF!
	742000	#REF!	#REF!	#REF!	#REF!	#REF!	#REF!
	743000	#REF!	#REF!	#REF!	#REF!	#REF!	#REF!
	744000	#REF!	#REF!	#REF!	#REF!	#REF!	#REF!
	745000	#REF!	#REF!	#REF!	#REF!	#REF!	#REF!
	746000	#REF!	#REF!	#REF!	#REF!	#REF!	#REF!
	747000	#REF!	#REF!	#REF!	#REF!	#REF!	#REF!
	748000	#REF!	#REF!	#REF!	#REF!	#REF!	#REF!
	749000	#REF!	#REF!	#REF!	#REF!	#REF!	#REF!
	750000	#REF!	#REF!	#REF!	#REF!	#REF!	#REF!
	751000	#REF!	#REF!	#REF!	#REF!	#REF!	#REF!
	752000	#REF!	#REF!	#REF!	#REF!	#REF!	#REF!
	753000	#REF!	#REF!	#REF!	#REF!	#REF!	#REF!
	754000	#REF!	#REF!	#REF!	#REF!	#REF!	#REF!
	755000	#REF!	#REF!	#REF!	#REF!	#REF!	#REF!
	756000	#REF!	#REF!	#REF!	#REF!	#REF!	#REF!
	757000	#REF!	#REF!	#REF!	#REF!	#REF!	#REF!
	758000	#REF!	#REF!	#REF!	#REF!	#REF!	#REF!
	759000	#REF!	#REF!	#REF!	#REF!	#REF!	#REF!
	760000	#REF!	#REF!	#REF!	#REF!	#REF!	#REF!
	761000	#REF!	#REF!	#REF!	#REF!	#REF!	#REF!
	762000	#REF!	#REF!	#REF!	#REF!	#REF!	#REF!
	763000	#REF!	#REF!	#REF!	#REF!	#REF!	#REF!
	764000	#REF!	#REF!	#REF!	#REF!	#REF!	#REF!
	765000	#REF!	#REF!	#REF!	#REF!	#REF!	#REF!
	766000	#REF!	#REF!	#REF!	#REF!	#REF!	#REF!
	767000	#REF!	#REF!	#REF!	#REF!	#REF!	#REF!
	768000	#REF!	#REF!	#REF!	#REF!	#REF!	#REF!
	769000	#REF!	#REF!	#REF!	#REF!	#REF!	#REF!
	770000	#REF!	#REF!	#REF!	#REF!	#REF!	#REF!
	771000	#REF!	#REF!	#REF!	#REF!	#REF!	#REF!
	772000	#REF!	#REF!	#REF!	#REF!	#REF!	#REF!
	773000	#REF!	#REF!	#REF!	#REF!	#REF!	#REF!
	774000	#REF!	#REF!	#REF!	#REF!	#REF!	#REF!
	775000	#REF!	#REF!	#REF!	#REF!	#REF!	#REF!
	776000	#REF!	#REF!	#REF!	#REF!	#REF!	#REF!
	777000	#REF!	#REF!	#REF!	#REF!	#REF!	#REF!
	778000	#REF!	#REF!	#REF!	#REF!	#REF!	#REF!
	779000	#REF!	#REF!	#REF!	#REF!	#REF!	#REF!
	780000	#REF!	#REF!	#REF!	#REF!	#REF!	#REF!
	781000	#REF!	#REF!	#REF!	#REF!	#REF!	#REF!
	782000	#REF!	#REF!	#REF!	#REF!	#REF!	#REF!
	783000	#REF!	#REF!	#REF!	#REF!	#REF!	#REF!
	784000	#REF!	#REF!	#REF!	#REF!	#REF!	#REF!
	785000	#REF!	#REF!	#REF!	#REF!	#REF!	#REF!
	786000	#REF!	#REF!	#REF!	#REF!	#REF!	#REF!
	787000	#REF!	#REF!	#REF!	#REF!	#REF!	#REF!
	788000	#REF!	#REF!	#REF!	#REF!	#REF!	#REF!
	789000	#REF!	#REF!	#REF!	#REF!	#REF!	#REF!
	790000	#REF!	#REF!	#REF!	#REF!	#REF!	#REF!
	791000	#REF!	#REF!	#REF!	#REF!	#REF!	#REF!
	792000	#REF!	#REF!	#REF!	#REF!	#REF!	#REF!
	793000	#REF!	#REF!	#REF!	#REF!	#REF!	#REF!
	794000	#REF!	#REF!	#REF!	#REF!	#REF!	#REF!
	795000	#REF!	#REF!	#REF!	#REF!	#REF!	#REF!
	796000	#REF!	#REF!	#REF!	#REF!	#REF!	#REF!
	797000	#REF!	#REF!	#REF!	#REF!	#REF!	#REF!
	798000	#REF!	#REF!	#REF!	#REF!	#REF!	#REF!
	799000	#REF!	#REF!	#REF!	#REF!	#REF!	#REF!
	800000	#REF!	#REF!	#REF!	#REF!	#REF!	#REF!
	801000	#REF!	#REF!	#REF!	#REF!	#REF!	#REF!
	802000	#REF!	#REF!	#REF!	#REF!	#REF!	#REF!
	803000	#REF!	#REF!	#REF!	#REF!	#REF!	#REF!
	804000	#REF!	#REF!	#REF!	#REF!	#REF!	#REF!
	805000	#REF!	#REF!	#REF!	#REF!	#REF!	#REF!
	806000	#REF!	#REF!	#REF!	#REF!	#REF!	#REF!
	807000	#REF!	#REF!	#REF!	#REF!	#REF!	#REF!
	808000	#REF!	#REF!	#REF!	#REF!	#REF!	#REF!
	809000	#REF!	#REF!	#REF!	#REF!	#REF!	#REF!
	810000	#REF!	#REF!	#REF!	#REF!	#REF!	#REF!
	811000	#REF!	#REF!	#REF!	#REF!	#REF!	#REF!
	812000	#REF!	#REF!	#REF!	#REF!	#REF!	#REF!
	813000	#REF!	#REF!	#REF!	#REF!	#REF!	#REF!
	814000	#REF!	#REF!	#REF!	#REF!	#REF!	#REF!
	815000	#REF!	#REF!	#REF!	#REF!	#REF!	#REF!
	816000	#REF!	#REF!	#REF!	#REF!	#REF!	#REF!
	817000	#REF!	#REF!	#REF!	#REF!	#REF!	#REF!
	818000	#REF!	#REF!	#REF!	#REF!	#REF!	#REF!
	819000	#REF!	#REF!	#REF!	#REF!	#REF!	#REF!
	820000	#REF!	#REF!	#REF!	#REF!	#REF!	#REF!
	821000	#REF!	#REF!	#REF!	#REF!	#REF!	#REF!
	822000	#REF!	#REF!	#REF!	#REF!	#REF!	#REF!
	823000	#REF!	#REF!	#REF!	#REF!	#REF!	#REF!
	824000	#REF!	#REF!	#REF!	#REF!	#REF!	#REF!
	825000	#REF!	#REF!	#REF!	#REF!	#REF!	#REF!
	826000	#REF!	#REF!	#REF!	#REF!	#REF!	#REF!
	827000	#REF!	#REF!	#REF!	#REF!	#REF!	#REF!
	828000	#REF!	#REF!	#REF!	#REF!	#REF!	#REF!
	829000	#REF!	#REF!	#REF!	#REF!	#REF!	#REF!
	830000	#REF!	#REF!	#REF!	#REF!	#REF!	#REF!
	831000	#REF!	#REF!	#REF!	#REF!	#REF!	#REF!
	832000	#REF!	#REF!	#REF!	#REF!	#REF!	#REF!
	833000	#REF!	#REF!	#REF!	#REF!	#REF!	#REF!
	834000	#REF!	#REF!	#REF!	#REF!	#REF!	#REF!
	835000	#REF!	#REF!	#REF!	#REF!	#REF!	#REF!
	836000	#REF!	#REF!	#REF!	#REF!	#REF!	#REF!
	837000	#REF!	#REF!	#REF!	#REF!	#REF!	#REF!
	838000	#REF!	#REF!	#REF!	#REF!	#REF!	#REF!
	839000	#REF!	#REF!	#REF!	#REF!	#REF!	#REF!
	840000	#REF!	#REF!	#REF!	#REF!	#REF!	#REF!
	841000	#REF!	#REF!	#REF!	#REF!	#REF!	#REF!
	842000	#REF!	#REF!	#REF!	#REF!	#REF!	#REF!
	843000	#REF!	#REF!	#REF!	#REF!	#REF!	#REF!
	844000	#REF!	#REF!	#REF!	#REF!	#REF!	#REF!
	845000	#REF!	#REF!	#REF!	#REF!	#REF!	#REF!
	846000	#REF!	#REF!	#REF!	#REF!	#REF!	#REF!
	847000	#REF!	#REF!	#REF!	#REF!	#REF!	#REF!
	848000	#REF!	#REF!	#REF!	#REF!	#REF!	#REF!
	849000	#REF!	#REF!	#REF!	#REF!	#REF!	#REF!
	850000	#REF!	#REF!	#REF!	#REF!	#REF!	#REF!
	851000	#REF!	#REF!	#REF!	#REF!	#REF!	#REF!
	852000	#REF!	#REF!	#REF!	#REF!	#REF!	#REF!
	853000	#REF!	#REF!	#REF!	#REF!	#REF!	#REF!
	854000	#REF!	#REF!	#REF!	#REF!	#REF!	#REF!
	855000	#REF!	#REF!	#REF!	#REF!	#REF!	#REF!
	856000	#REF!	#REF!	#REF!	#REF!	#REF!	#REF!
	857000	#REF!	#REF!	#REF!	#REF!	#REF!	#REF!
	858000	#REF!	#REF!	#REF!	#REF!	#REF!	#REF!
	859000	#REF!	#REF!	#REF!	#REF!	#REF!	#REF!
	860000	#REF!	#REF!	#REF!	#REF!	#REF!	#REF!
	861000	#REF!	#REF!	#REF!	#REF!	#REF!	#REF!
	862000	#REF!	#REF!	#REF!	#REF!	#REF!	#REF!
	863000	#REF!	#REF!	#REF!	#REF!	#REF!	#REF!
	864000	#REF!	#REF!	#REF!	#REF!	#REF!	#REF!
	865000	#REF!	#REF!	#REF!	#REF!	#REF!	#REF!
	866000	#REF!	#REF!	#REF!	#REF!	#REF!	#REF!
	867000	#REF!	#REF!	#REF!	#REF!	#REF!	#REF!
	868000	#REF!	#REF!	#REF!	#REF!	#REF!	#REF!
	869000	#REF!	#REF!	#REF!	#REF!	#REF!	#REF!
	870000	#REF!	#REF!	#REF!	#REF!	#REF!	#REF!
	871000	#REF!	#REF!	#REF!	#REF!	#REF!	#REF!
	872000	#REF!	#REF!	#REF!	#REF!	#REF!	#REF!
	873000	#REF!	#REF!	#REF!	#REF!	#REF!	#REF!
	874000	#REF!	#REF!	#REF!	#REF!	#REF!	#REF!
	875000	#REF!	#REF!	#REF!	#REF!	#REF!	#REF!
	876000	#REF!	#REF!	#REF!	#REF!	#REF!	#REF!
	877000	#REF!	#REF!	#REF!	#REF!	#REF!	#REF!
	878000	#REF!	#REF!	#REF!	#REF!	#REF!	#REF!
	879000	#REF!	#REF!	#REF!	#REF!	#REF!	#REF!
	880000	#REF!	#REF!	#REF!	#REF!	#REF!	#REF!
	881000	#REF!	#REF!	#REF!	#REF!	#REF!	#REF!
	882000	#REF!	#REF!	#REF!	#REF!	#REF!	#REF!
	883000	#REF!	#REF!	#REF!	#REF!	#REF!	#REF!
	884000	#REF!	#REF!	#REF!	#REF!	#REF!	#REF!
	885000	#REF!	#REF!	#REF!	#REF!	#REF!	#REF!
	886000	#REF!	#REF!	#REF!	#REF!	#REF!	#REF!
	887000	#REF!	#REF!	#REF!	#REF!	#REF!	#REF!
	888000	#REF!	#REF!	#REF!	#REF!	#REF!	#REF!
	889000	#REF!	#REF!	#REF!	#REF!	#REF!	#REF!
	890000	#REF!	#REF!	#REF!	#REF!	#REF!	#REF!
	891000	#REF!	#REF!	#REF!	#REF!	#REF!	#REF!
	892000	#REF!	#REF!	#REF!	#REF!	#REF!	#REF!
	893000	#REF!	#REF!	#REF!	#REF!	#REF!	#REF!
	894000	#REF!	#REF!	#REF!	#REF!	#REF!	#REF!
	895000	#REF!	#REF!	#REF!	#REF!	#REF!	#REF!
	896000	#REF!	#REF!	#REF!	#REF!	#REF!	#REF!
	897000	#REF!	#REF!	#REF!	#REF!	#REF!	#REF!
	898000	#REF!	#REF!	#REF!	#REF!	#REF!	#REF!
	899000	#REF!	#REF!	#REF!	#REF!	#REF!	#REF!
	900000	#REF!	#REF!	#REF!	#REF!	#REF!	#REF!
	901000	#REF!	#REF!	#REF!	#REF!	#REF!	#REF!
	902000	#REF!	#REF!	#REF!	#REF!	#REF!	#REF!
	903000	#REF!	#REF!	#REF!	#REF!	#REF!	#REF!
	904000	#REF!	#REF!	#REF!	#REF!	#REF!	#REF!
	905000	#REF!	#REF!	#REF!	#REF!	#REF!	#REF!
	906000	#REF!	#REF!	#REF!	#REF!	#REF!	#REF!
	907000	#REF!	#REF!	#REF!	#REF!	#REF!	#REF!
	908000	#REF!	#REF!	#REF!	#REF!	#REF!	#REF!
	909000	#REF!	#REF!	#REF!	#REF!	#REF!	#REF!
	910000	#REF!	#REF!	#REF!	#REF!	#REF!	#REF!
	911000	#REF!	#REF!	#REF!	#REF!	#REF!	#REF!
	912000	#REF!	#REF!	#REF!	#REF!	#REF!	#REF!
	913000	#REF!	#REF!	#REF!	#REF!	#REF!	#REF!
	914000	#REF!	#REF!	#REF!	#REF!	#REF!	#REF!
	915000	#REF!	#REF!	#REF!	#REF!	#REF!	#REF!
	916000	#REF!	#REF!	#REF!	#REF!	#REF!	#REF!
	917000	#REF!	#REF!	#REF!	#REF!	#REF!	#REF!
	918000	#REF!	#REF!	#REF!	#REF!	#REF!	#REF!
	919000	#REF!	#REF!	#REF!	#REF!	#REF!	#REF!
	920000	#REF!	#REF!	#REF!	#REF!	#REF!	#REF!
	921000	#REF!	#REF!	#REF!	#REF!	#REF!	#REF!
	922000	#REF!	#REF!	#REF!	#REF!	#REF!	#REF!
	923000	#REF!	#REF!	#REF!	#REF!	#REF!	#REF!
	924000	#REF!	#REF!	#REF!	#REF!	#REF!	#REF!
	925000	#REF!	#REF!	#REF!	#REF!	#REF!	#REF!
	926000	#REF!	#REF!	#REF!	#REF!	#REF!	#REF!
	927000	#REF!	#REF!	#REF!	#REF!	#REF!	#REF!
	928000	#REF!	#REF!	#REF!	#REF!	#REF!	#REF!
	929000	#REF!	#REF!	#REF!	#REF!	#REF!	#REF!
	930000	#REF!	#REF!	#REF!	#REF!	#REF!	#REF!
	931000	#REF!	#REF!	#REF!	#REF!	#REF!	#REF!
	932000	#REF!	#REF!	#REF!	#REF!	#REF!	#REF!
	933000	#REF!	#REF!	#REF!	#REF!	#REF!	#REF!
	934000	#REF!	#REF!	#REF!	#REF!	#REF!	#REF!
	935000	#REF!	#REF!	#REF!	#REF!	#REF!	#REF!
	936000	#REF!	#REF!	#REF!	#REF!	#REF!	#REF!
	937000	#REF!	#REF!	#REF!	#REF!	#REF!	#REF!
	938000	#REF!	#REF!	#REF!	#REF!	#REF!	#REF!
	939000	#REF!	#REF!	#REF!	#REF!	#REF!	#REF!
	940000	#REF!	#REF!	#REF!	#REF!	#REF!	#REF!
	941000	#REF!	#REF!	#REF!	#REF!	#REF!	#REF!
	942000	#REF!	#REF!	#REF!	#REF!	#REF!	#REF!
	943000	#REF!	#REF!	#REF!	#REF!	#REF!	#REF!
	944000	#REF!	#REF!	#REF!	#REF!	#REF!	#REF!
	945000	#REF!	#REF!	#REF!	#REF!	#REF!	#REF!
	946000	#REF!	#REF!	#REF!	#REF!	#REF!	#REF!
	947000	#REF!	#REF!	#REF!	#REF!	#REF!	#REF!
	948000	#REF!	#REF!	#REF!	#REF!	#REF!	#REF!
	949000	#REF!	#REF!	#REF!	#REF!	#REF!	#REF!
	950000	#REF!	#REF!	#REF!	#REF!	#REF!	#REF!
	951000	#REF!	#REF!	#REF!	#REF!	#REF!	#REF!
	952000	#REF!	#REF!	#REF!	#REF!	#REF!	#REF!
	953000	#REF!	#REF!	#REF!	#REF!	#REF!	#REF!
	954000	#REF!	#REF!	#REF!	#REF!	#REF!	#REF!
	955000	#REF!	#REF!	#REF!	#REF!	#REF!	#REF!
	956000	#REF!	#REF!	#REF!	#REF!	#REF!	#REF!
	957000	#REF!	#REF!	#REF!	#REF!	#REF!	#REF!
	958000	#REF!	#REF!	#REF!	#REF!	#REF!	#REF!
	959000	#REF!	#REF!	#REF!	#REF!	#REF!	#REF!
	960000	#REF!	#REF!	#REF!	#REF!	#REF!	#REF!
	961000	#REF!	#REF!	#REF!	#REF!	#REF!	#REF!
	962000	#REF!	#REF!	#REF!	#REF!	#REF!	#REF!
	963000	#REF!	#REF!	#REF!	#REF!	#REF!	#REF!
	964000	#REF!	#REF!	#REF!	#REF!	#REF!	#REF!
	965000	#REF!	#REF!	#REF!	#REF!	#REF!	#REF!
	966000	#REF!	#REF!	#REF!	#REF!	#REF!	#REF!
	967000	#REF!	#REF!	#REF!	#REF!	#REF!	#REF!
	968000	#REF!	#REF!	#REF!	#REF!	#REF!	#REF!
	969000	#REF!	#REF!	#REF!	#REF!	#REF!	#REF!
	970000	#REF!	#REF!	#REF!	#REF!	#REF!	#REF!
	971000	#REF!	#REF!	#REF!	#REF!	#REF!	#REF!
	972000	#REF!	#REF!	#REF!	#REF!	#REF!	#REF!
	973000	#REF!	#REF!	#REF!	#REF!	#REF!	#REF!
	974000	#REF!	#REF!	#REF!	#REF!	#REF!	#REF!
	975000	#REF!	#REF!	#REF!	#REF!	#REF!	#REF!
	976000	#REF!	#REF!	#REF!	#REF!	#REF!	#REF!
	977000	#REF!	#REF!	#REF!	#REF!	#REF!	#REF!
	978000	#REF!	#REF!	#REF!	#REF!	#REF!	#REF!
	979000	#REF!	#REF!	#REF!	#REF!	#REF!	#REF!
	980000	#REF!	#REF!	#REF!	#REF!	#REF!	#REF!
	981000	#REF!	#REF!	#REF!	#REF!	#REF!	#REF!
	982000	#REF!	#REF!	#REF!	#REF!	#REF!	#REF!
	983000	#REF!	#REF!	#REF!	#REF!	#REF!	#REF!
	984000	#REF!	#REF!	#REF!	#REF!	#REF!	#REF!
	985000	#REF!	#REF!	#REF!	#REF!	#REF!	#REF!
	986000	#REF!	#REF!	#REF!	#REF!	#REF!	#REF!
	987000	#REF!	#REF!	#REF!	#REF!	#REF!	#REF!
	988000	#REF!	#REF!	#REF!	#REF!	#REF!	#REF!
	989000	#REF!	#REF!	#REF!	#REF!	#REF!	#REF!
	990000	#REF!	#REF!	#REF!	#REF!	#REF!	#REF!
	991000	#REF!	#REF!	#REF!	#REF!	#REF!	#REF!
	992000	#REF!	#REF!	#REF!	#REF!	#REF!	#REF!
	993000	#REF!	#REF!	#REF!	#REF!	#REF!	#REF!
	994000	#REF!	#REF!	#REF!	#REF!	#REF!	#REF!
	995000	#REF!	#REF!	#REF!	#REF!	#REF!	#REF!
	996000	#REF!	#REF!	#REF!	#REF!	#REF!	#REF!
	997000	#REF!	#REF!	#REF!	#REF!	#REF!	#REF!
	998000	#REF!	#REF!	#REF!	#REF!	#REF!	#REF!
	999000	#REF!	#REF!	#REF!	#REF!	#REF!	#REF!
	1000000	#REF!	#REF!	#REF!	#REF!	#REF!	#REF!
	1001000	#REF!	#REF!	#REF!	#REF!	#REF!	#REF!
	1002000	#REF!	#REF!	#REF!	#REF!	#REF!	#REF!
	1003000	#REF!	#REF!	#REF!	#REF!	#REF!	#REF!
	1004000	#REF!	#REF!	#REF!	#REF!	#REF!	#REF!
	1005000	#REF!	#REF!	#REF!	#REF!	#REF!	#REF!
	1006000	#REF!	#REF!	#REF!	#REF!	#REF!	#REF!
	1007000	#REF!	#REF!	#REF!	#REF!	#REF!	#REF!
	1008000	#REF!	#REF!	#REF!	#REF!	#REF!	#REF!
	1009000	#REF!	#REF!	#REF!	#REF!	#REF!	#REF!
	1010000	#REF!	#REF!	#REF!	#REF!	#REF!	#REF!
	1011000	#REF!	#REF!	#REF!	#REF!	#REF!	#REF!
	1012000	#REF!	#REF!	#REF!	#REF!	#REF!	#REF!
	1013000	#REF!	#REF!	#REF!	#REF!	#REF!	#REF!
	1014000	#REF!	#REF!	#REF!	#REF!	#REF!	#REF!
	1015000	#REF!	#REF!	#REF!	#REF!	#REF!	#REF!
	1016000	#REF!	#REF!	#REF!	#REF!	#REF!	#REF!
	1017000	#REF!	#REF!	#REF!	#REF!	#REF!	#REF!
	1018000	#REF!	#REF!	#REF!	#REF!	#REF!	#REF!
	1019000	#REF!	#REF!	#REF!	#REF!	#REF!	#REF!
	1020000	#REF!	#REF!	#REF!	#REF!	#REF!	#REF!
	1021000	#REF!	#REF!	#REF!	#REF!	#REF!	#REF!
	1022000	#REF!	#REF!	#REF!	#REF!	#REF!	#REF!
	1023000	#REF!	#REF!	#REF!	#REF!	#REF!	#REF!
	1024000	#REF!	#REF!	#REF!	#REF!	#REF!	#REF!
	1025000	#REF!	#REF!	#REF!	#REF!	#REF!	#REF!
	1026000	#REF!	#REF!	#REF!	#REF!	#REF!	#REF!
	1027000	#REF!	#REF!	#REF!	#REF!	#REF!	#REF!
	1028000	#REF!	#REF!	#REF!	#REF!	#REF!	#REF!
	1029000	#REF!	#REF!	#REF!	#REF!	#REF!	#REF!
	1030000	#REF!	#REF!	#REF!	#REF!	#REF!	#REF!
	1031000	#REF!	#REF!	#REF!	#REF!	#REF!	#REF!
	1032000	#REF!	#REF!	#REF!	#REF!	#REF!	#REF!
	1033000	#REF!	#REF!	#REF!	#REF!	#REF!	#REF!
	1034000	#REF!	#REF!	#REF!	#REF!	#REF!	#REF!
	1035000	#REF!	#REF!	#REF!	#REF!	#REF!	#REF!
	1036000	#REF!	#REF!	#REF!	#REF!	#REF!	#REF!
	1037000	#REF!	#REF!	#REF!	#REF!	#REF!	#REF!
	1038000	#REF!	#REF!	#REF!	#REF!	#REF!	#REF!
	1039000	#REF!	#REF!	#REF!	#REF!	#REF!	#REF!
	1040000	#REF!	#REF!	#REF!	#REF!	#REF!	#REF!
	1041000	#REF!	#REF!	#REF!	#REF!	#REF!	#REF!
	1042000	#REF!	#REF!	#REF!	#REF!	#REF!	#REF!
	1043000	#REF!	#REF!	#REF!	#REF!	#REF!	#REF!
	1044000	#REF!	#REF!	#REF!	#REF!	#REF!	#REF!
	1045000	#REF!	#REF!	#REF!	#REF!	#REF!	#REF!
	1046000	#REF!	#REF!	#REF!	#REF!	#REF!	#REF!
	1047000	#REF!	#REF!	#REF!	#REF!	#REF!	#REF!
	1048000	#REF!	#REF!	#REF!	#REF!	#REF!	#REF!
	1049000	#REF!	#REF!	#REF!	#REF!	#REF!	#REF!
	1050000	#REF!	#REF!	#REF!	#REF!	#REF!	#REF!
	1051000	#REF!	#REF!	#REF!	#REF!	#REF!	#REF!
	1052000	#REF!	#REF!	#REF!	#REF!	#REF!	#REF!
	1053000	#REF!	#REF!	#REF!	#REF!	#REF!	#REF!
	1054000	#REF!	#REF!	#REF!	#REF!	#REF!	#REF!
	1055000	#REF!	#REF!	#REF!	#REF!	#REF!	#REF!
	1056000	#REF!	#REF!	#REF!	#REF!	#REF!	#REF!
	1057000	#REF!	#REF!	#REF!	#REF!	#REF!	#REF!
	1058000	#REF!	#REF!	#REF!	#REF!	#REF!	#REF!
	1059000	#REF!	#REF!	#REF!	#REF!	#REF!	#REF!
	1060000	#REF!	#REF!	#REF!	#REF!	#REF!	#REF!
	1061000	#REF!	#REF!	#REF!	#REF!	#REF!	#REF!
	1062000	#REF!	#REF!	#REF!	#REF!	#REF!	#REF!
	1063000	#REF!	#REF!	#REF!	#REF!	#REF!	#REF!
	1064000	#REF!	#REF!	#REF!	#REF!	#REF!	#REF!
	1065000	#REF!	#REF!	#REF!	#REF!	#REF!	#REF!
	1066000	#REF!	#REF!	#REF!	#REF!	#REF!	#REF!
	1067000	#REF!	#REF!	#REF!	#REF!	#REF!	#REF!
	1068000	#REF!	#REF!	#REF!	#REF!	#REF!	#REF!
	1069000	#REF!	#REF!	#REF!	#REF!	#REF!	#REF!
	1070000	#REF!	#REF!	#REF!	#REF!	#REF!	#REF!
	1071000	#REF!	#REF!	#REF!	#REF!	#REF!	#REF!
	1072000	#REF!	#REF!	#REF!	#REF!	#REF!	#REF!
	1073000	#REF!	#REF!	#REF!	#REF!	#REF!	#REF!
	1074000	#REF!	#REF!	#REF!	#REF!	#REF!	#REF!
	1075000	#REF!	#REF!	#REF!	#REF!	#REF!	#REF!
	1076000	#REF!	#REF!	#REF!	#REF!	#REF!	#REF!
	1077000	#REF!	#REF!	#REF!	#REF!	#REF!	#REF!
	1078000	#REF!	#REF!	#REF!	#REF!	#REF!	#REF!
	1079000	#REF!	#REF!	#REF!	#REF!	#REF!	#REF!
	1080000	#REF!	#REF!	#REF!	#REF!	#REF!	#REF!
	1081000	#REF!	#REF!	#REF!	#REF!	#REF!	#REF!
	1082000	#REF!	#REF!	#REF!	#REF!	#REF!	#REF!
	1083000	#REF!	#REF!	#REF!	#REF!	#REF!	#REF!
	1084000	#REF!	#REF!	#REF!	#REF!	#REF!	#REF!
	1085000	#REF!	#REF!	#REF!	#REF!	#REF!	#REF!
	1086000	#REF!	#REF!	#REF!	#REF!	#REF!	#REF!
	1087000	#REF!	#REF!	#REF!	#REF!	#REF!	#REF!
	1088000	#REF!	#REF!	#REF!	#REF!	#REF!	#REF!
	1089000	#REF!	#REF!	#REF!	#REF!	#REF!	#REF!
	1090000	#REF!	#REF!	#REF!	#REF!	#REF!	#REF!
	1091000	#REF!	#REF!	#REF!	#REF!	#REF!	#REF!
	1092000	#REF!	#REF!	#REF!	#REF!	#REF!	#REF!
	1093000	#REF!	#REF!	#REF!	#REF!	#REF!	#REF!
	1094000	#REF!	#REF!	#REF!	#REF!	#REF!	#REF!
	1095000	#REF!	#REF!	#REF!	#REF!	#REF!	#REF!
	1096000	#REF!	#REF!	#REF!	#REF!	#REF!	#REF!
	1097000	#REF!	#REF!	#REF!	#REF!	#REF!	#REF!
	1098000	#REF!	#REF!	#REF!	#REF!	#REF!	#REF!
	1099000	#REF!	#REF!	#REF!	#REF!	#REF!	#REF!
	1100000	#REF!	#REF!	#REF!	#REF!	#REF!	#REF!
	1101000	#REF!	#REF!	#REF!	#REF!	#REF!	#REF!
	1102000	#REF!	#REF!	#REF!	#REF!	#REF!	#REF!
	1103000	#REF!	#REF!	#REF!	#REF!	#REF!	#REF!
	1104000	#REF!	#REF!	#REF!	#REF!	#REF!	#REF!
	1105000	#REF!	#REF!	#REF!	#REF!	#REF!	#REF!
	1106000	#REF!	#REF!	#REF!	#REF!	#REF!	#REF!
	1107000	#REF!	#REF!	#REF!	#REF!	#REF!	#REF!
	1108000	#REF!	#REF!	#REF!	#REF!	#REF!	#REF!
	1109000	#REF!	#REF!	#REF!	#REF!	#REF!	#REF!
	1110000	#REF!	#REF!	#REF!	#REF!	#REF!	#REF!
	1111000	#REF!	#REF!	#REF!	#REF!	#REF!	#REF!
	1112000	#REF!	#REF!	#REF!	#REF!	#REF!	#REF!
	1113000	#REF!	#REF!	#REF!	#REF!	#REF!	#REF!
	1114000	#REF!	#REF!	#REF!	#REF!	#REF!	#REF!
	1115000	#REF!	#REF!	#REF!	#REF!	#REF!	#REF!
	1116000	#REF!	#REF!	#REF!	#REF!	#REF!	#REF!
	1117000	#REF!	#REF!	#REF!	#REF!	#REF!	#REF!
	1118000	#REF!	#REF!	#REF!	#REF!	#REF!	#REF!
	1119000	#REF!	#REF!	#REF!	#REF!	#REF!	#REF!
	1120000	#REF!	#REF!	#REF!	#REF!	#REF!	#REF!
	1121000	#REF!	#REF!	#REF!	#REF!	#REF!	#REF!
	1122000	#REF!	#REF!	#REF!	#REF!	#REF!	#REF!
	1123000	#REF!	#REF!	#REF!	#REF!	#REF!	#REF!
	1124000	#REF!	#REF!	#REF!	#REF!	#REF!	#REF!
	1125000	#REF!	#REF!	#REF!	#REF!	#REF!	#REF!
	1126000	#REF!	#REF!	#REF!	#REF!	#REF!	#REF!
	1127000	#REF!	#REF!	#REF!	#REF!	#REF!	#REF!
	1128000	#REF!	#REF!	#REF!	#REF!	#REF!	#REF!
	1129000	#REF!	#REF!	#REF!	#REF!	#REF!	#REF!
	1130000	#REF!	#REF!	#REF!	#REF!	#REF!	#REF!
	1131000	#REF!	#REF!	#REF!	#REF!	#REF!	#REF!
	1132000	#REF!	#REF!	#REF!	#REF!	#REF!	#REF!
	1133000	#REF!	#REF!	#REF!	#REF!	#REF!	#REF!
	1134000	#REF!	#REF!	#REF!	#REF!	#REF!	#REF!
	1135000	#REF!	#REF!	#REF!	#REF!	#REF!	#REF!
	1136000	#REF!	#REF!	#REF!	#REF!	#REF!	#REF!
	1137000	#REF!	#REF!	#REF!	#REF!	#REF!	#REF!
	1138000	#REF!	#REF!	#REF!	#REF!	#REF!	#REF!
	1139000	#REF!	#REF!	#REF!	#REF!	#REF!	#REF!
	1140000	#REF!	#REF!	#REF!	#REF!	#REF!	#REF!
	1141000	#REF!	#REF!	#REF!	#REF!	#REF!	#REF!
	1142000	#REF!	#REF!	#REF!	#REF!	#REF!	#REF!
	1143000	#REF!	#REF!	#REF!	#REF!	#REF!	#REF!
	1144000	#REF!	#REF!	#REF!	#REF!	#REF!	#REF!
	1145000	#REF!	#REF!	#REF!	#REF!	#REF!	#REF!
	1146000	#REF!	#REF!	#REF!	#REF!	#REF!	#REF!
	1147000	#REF!	#REF!	#REF!	#REF!	#REF!	#REF!
	1148000	#REF!	#REF!	#REF!	#REF!	#REF!	#REF!
	1149000	#REF!	#REF!	#REF!	#REF!	#REF!	#REF!
	1150000	#REF!	#REF!	#REF!	#REF!	#REF!	#REF!
	1151000	#REF!	#REF!	#REF!	#REF!	#REF!	#REF!
	1152000	#REF!	#REF!	#REF!	#REF!	#REF!	#REF!
	1153000	#REF!	#REF!	#REF!	#REF!	#REF!	#REF!
	1154000	#REF!	#REF!	#REF!	#REF!	#REF!	#REF!
	1155000	#REF!	#REF!	#REF!	#REF!	#REF!	#REF!
	1156000	#REF!	#REF!	#REF!	#REF!	#REF!	#REF!
	1157000	#REF!	#REF!	#REF!	#REF!	#REF!	#REF!
	1158000	#REF!	#REF!	#REF!	#REF!	#REF!	#REF!
	1159000	#REF!	#REF!	#REF!	#REF!	#REF!	#REF!
	1160000	#REF!	#REF!	#REF!	#REF!	#REF!	#REF!
	1161000	#REF!	#REF!	#REF!	#REF!	#REF!	#REF!
	1162000	#REF!	#REF!	#REF!	#REF!	#REF!	#REF!
	1163000	#REF!	#REF!	#REF!	#REF!	#REF!	#REF!
	1164000	#REF!	#REF!	#REF!	#REF!	#REF!	#REF!
	1165000	#REF!	#REF!	#REF!	#REF!	#REF!	#REF!
	1166000	#REF!	#REF!	#REF!	#REF!	#REF!	#REF!
	1167000	#REF!	#REF!	#REF!	#REF!	#REF!	#REF!
	1168000	#REF!	#REF!	#REF!	#REF!	#REF!	#REF!
	1169000	#REF!	#REF!	#REF!	#REF!	#REF!	#REF!
	1170000	#REF!	#REF!	#REF!	#REF!	#REF!	#REF!
	1171000	#REF!	#REF!	#REF!	#REF!	#REF!	#REF!
	1172000	#REF!	#REF!	#REF!	#REF!	#REF!	#REF!
	1173000	#REF!	#REF!	#REF!	#REF!	#REF!	#REF!
	1174000	#REF!	#REF!	#REF!	#REF!	#REF!	#REF!
	1175000	#REF!	#REF!	#REF!	#REF!	#REF!	#REF!
	1176000	#REF!	#REF!	#REF!	#REF!	#REF!	#REF!
	1177000	#REF!	#REF!	#REF!	#REF!	#REF!	#REF!
	1178000	#REF!	#REF!	#REF!	#REF!	#REF!	#REF!
	1179000	#REF!	#REF!	#REF!	#REF!	#REF!	#REF!
	1180000	#REF!	#REF!	#REF!	#REF!	#REF!	#REF!
	1181000	#REF!	#REF!	#REF!	#REF!	#REF!	#REF!
	1182000	#REF!	#REF!	#REF!	#REF!	#REF!	#REF!
	1183000	#REF!	#REF!	#REF!	#REF!	#REF!	#REF!
	1184000	#REF!	#REF!	#REF!	#REF!	#REF!	#REF!
	1185000	#REF!	#REF!	#REF!	#REF!	#REF!	#REF!
	1186000	#REF!	#REF!	#REF!	#REF!	#REF!	#REF!
	1187000	#REF!	#REF!	#REF!	#REF!	#REF!	#REF!
	1188000	#REF!	#REF!	#REF!	#REF!	#REF!	#REF!
	1189000	#REF!	#REF!	#REF!	#REF!	#REF!	#REF!
	1190000	#REF!	#REF!	#REF!	#REF!	#REF!	#REF!
	1191000	#REF!	#REF!	#REF!	#REF!	#REF!	#REF!
	1192000	#REF!	#REF!	#REF!	#REF!	#REF!	#REF!
	1193000	#REF!	#REF!	#REF!	#REF!	#REF!	#REF!
	1194000	#REF!	#REF!	#REF!	#REF!	#REF!	#REF!
	1195000	#REF!	#REF!	#REF!	#REF!	#REF!	#REF!
	1196000	#REF!	#REF!	#REF!	#REF!	#REF!	#REF!
	1197000	#REF!	#REF!	#REF!	#REF!	#REF!	#REF!
	1198000	#REF!	#REF!	#REF!	#REF!	#REF!	#REF!
	1199000	#REF!	#REF!	#REF!	#REF!	#REF!	#REF!
	1200000	#REF!	#REF!	#REF!	#REF!	#REF!	#REF!
	1201000	#REF!	#REF!	#REF!	#REF!	#REF!	#REF!
	1202000	#REF!	#REF!	#REF!	#REF!	#REF!	#REF!
	1203000	#REF!	#REF!	#REF!	#REF!	#REF!	#REF!
	1204000	#REF!	#REF!	#REF!	#REF!	#REF!	#REF!
	1205000	#REF!	#REF!	#REF!	#REF!	#REF!	#REF!
	1206000	#REF!	#REF!	#REF!	#REF!	#REF!	#REF!
	1207000	#REF!	#REF!	#REF!	#REF!	#REF!	#REF!
	1208000	#REF!	#REF!	#REF!	#REF!	#REF!	#REF!
	1209000	#REF!	#REF!	#REF!	#REF!	#REF!	#REF!
	1210000	#REF!	#REF!	#REF!	#REF!	#REF!	#REF!
	1211000	#REF!	#REF!	#REF!	#REF!	#REF!	#REF!
	1212000	#REF!	#REF!	#REF!	#REF!	#REF!	#REF!
	1213000	#REF!	#REF!	#REF!	#REF!	#REF!	#REF!
	1214000	#REF!	#REF!	#REF!	#REF!	#REF!	#REF!
	1215000	#REF!	#REF!	#REF!	#REF!	#REF!	#REF!
	1216000	#REF!	#REF!	#REF!	#REF!	#REF!	#REF!
	1217000	#REF!	#REF!	#REF!	#REF!	#REF!	#REF!
	1218000	#REF!	#REF!	#REF!	#REF!	#REF!	#REF!
	1219000	#REF!	#REF!	#REF!	#REF!	#REF!	#REF!
	1220000	#REF!	#REF!	#REF!	#REF!	#REF!	#REF!
	1221000	#REF!	#REF!	#REF!	#REF!	#REF!	#REF!
	1222000	#REF!	#REF!	#REF!	#REF!	#REF!	#REF!
	1223000	#REF!	#REF!	#REF!	#REF!	#REF!	#REF!
	1224000	#REF!	#REF!	#REF!	#REF!	#REF!	#REF!
	1225000	#REF!	#REF!	#REF!	#REF!	#REF!	#REF!
	1226000	#REF!	#REF!	#REF!	#REF!	#REF!	#REF!
	1227000	#REF!	#REF!	#REF!	#REF!	#REF!	#REF!
	1228000	#REF!	#REF!	#REF!	#REF!	#REF!	#REF!
	1229000	#REF!	#REF!	#REF!	#REF!	#REF!	#REF!
	1230000	#REF!	#REF!	#REF!	#REF!	#REF!	#REF!
	1231000	#REF!	#REF!	#REF!	#REF!	#REF!	#REF!
	1232000	#REF!	#REF!	#REF!	#REF!	#REF!	#REF!
	1233000	#REF!	#REF!	#REF!	#REF!	#REF!	#REF!
	1234000	#REF!	#REF!	#REF!	#REF!	#REF!	#REF!
	1235000	#REF!	#REF!	#REF!	#REF!	#REF!	#REF!
	1236000	#REF!	#REF!	#REF!	#REF!	#REF!	#REF!
	1237000	#REF!	#REF!	#REF!	#REF!	#REF!	#REF!
	1238000	#REF!	#REF!	#REF!	#REF!	#REF!	#REF!
	1239000	#REF!	#REF!	#REF!	#REF!	#REF!	#REF!
	1240000	#REF!	#REF!	#REF!	#REF!	#REF!	#REF!
	1241000	#REF!	#REF!	#REF!	#REF!	#REF!	#REF!
	1242000	#REF!	#REF!	#REF!	#REF!	#REF!	#REF!
	1243000	#REF!	#REF!	#REF!	#REF!	#REF!	#REF!
	1244000	#REF!	#REF!	#REF!	#REF!	#REF!	#REF!
	1245000	#REF!	#REF!	#REF!	#REF!	#REF!	#REF!
	1246000	#REF!	#REF!	#REF!	#REF!	#REF!	#REF!
	1247000	#REF!	#REF!	#REF!	#REF!	#REF!	#REF!
	1248000	#REF!	#REF!	#REF!	#REF!	#REF!	#REF!
	1249000	#REF!	#REF!	#REF!	#REF!	#REF!	#REF!
	1250000	#REF!	#REF!	#REF!	#REF!	#REF!	#REF!
	1251000	#REF!	#REF!	#REF!	#REF!	#REF!	#REF!
	1252000	#REF!	#REF!	#REF!	#REF!	#REF!	#REF!
	1253000	#REF!	#REF!	#REF!	#REF!	#REF!	#REF!
	1254000	#REF!	#REF!	#REF!	#REF!	#REF!	#REF!
	1255000	#REF!	#REF!	#REF!	#REF!	#REF!	#REF!
	1256000	#REF!	#REF!	#REF!	#REF!	#REF!	#REF!
	1257000	#REF!	#REF!	#REF!	#REF!	#REF!	#REF!
	1258000	#REF!	#REF!	#REF!	#REF!	#REF!	#REF!
	1259000	#REF!	#REF!	#REF!	#REF!	#REF!	#REF!
	1260000	#REF!	#REF!	#REF!	#REF!	#REF!	#REF!
	1261000	#REF!	#REF!	#REF!	#REF!	#REF!	#REF!
	1262000	#REF!	#REF!	#REF!	#REF!	#REF!	#REF!
	1263000	#REF!	#REF!	#REF!	#REF!	#REF!	#REF!
	1264000	#REF!	#REF!	#REF!	#REF!	#REF!	#REF!
	1265000	#REF!	#REF!	#REF!	#REF!	#REF!	#REF!
	1266000	#REF!	#REF!	#REF!	#REF!	#REF!	#REF!
	1267000	#REF!	#REF!	#REF!	#REF!	#REF!	#REF!
	1268000	#REF!	#REF!	#REF!	#REF!	#REF!	#REF!
	1269000	#REF!	#REF!	#REF!	#REF!	#REF!	#REF!
	1270000	#REF!	#REF!	#REF!	#REF!	#REF!	#REF!
	1271000	#REF!	#REF!	#REF!	#REF!	#REF!	#REF!
	1272000	#REF!	#REF!	#REF!	#REF!	#REF!	#REF!
	1273000	#REF!	#REF!	#REF!	#REF!	#REF!	#REF!
	1274000	#REF!	#REF!	#REF!	#REF!	#REF!	#REF!
	1275000	#REF!	#REF!	#REF!	#REF!	#REF!	#REF!
	1276000	#REF!	#REF!	#REF!	#REF!	#REF!	#REF!
	1277000	#REF!	#REF!	#REF!	#REF!	#REF!	#REF!
	1278000	#REF!	#REF!	#REF!	#REF!	#REF!	#REF!
	1279000	#REF!	#REF!	#REF!	#REF!	#REF!	#REF!
	1280000	#REF!	#REF!	#REF!	#REF!	#REF!	#REF!
	1281000	#REF!	#REF!	#REF!	#REF!	#REF!	#REF!
	1282000	#REF!	#REF!	#REF!	#REF!	#REF!	#REF!
	1283000	#REF!	#REF!	#REF!	#REF!	#REF!	#REF!
	1284000	#REF!	#REF!	#REF!	#REF!	#REF!	#REF!
	1285000	#REF!	#REF!	#REF!	#REF!	#REF!	#REF!
	1286000	#REF!	#REF!	#REF!	#REF!	#REF!	#REF!
	1287000	#REF!	#REF!	#REF!	#REF!	#REF!	#REF!
	1288000	#REF!	#REF!	#REF!	#REF!	#REF!	#REF!
	1289000	#REF!	#REF!	#REF!	#REF!	#REF!	#REF!
	1290000	#REF!	#REF!	#REF!	#REF!	#REF!	#REF!
	1291000	#REF!	#REF!	#REF!	#REF!	#REF!	#REF!
	1292000	#REF!	#REF!	#REF!	#REF!	#REF!	#REF!
	1293000	#REF!	#REF!	#REF!	#REF!	#REF!	#REF!
	1294000	#REF!	#REF!	#REF!	#REF!	#REF!	#REF!
	1295000	#REF!	#REF!	#REF!	#REF!	#REF!	#REF!
	1296000	#REF!	#REF!	#REF!	#REF!	#REF!	#REF!
	1297000	#REF!	#REF!	#REF!	#REF!	#REF!	#REF!
	1298000	#REF!	#REF!	#REF!	#REF!	#REF!	#REF!
	1299000	#REF!	#REF!	#REF!	#REF!	#REF!	#REF!
	1300000	#REF!	#REF!	#REF!	#REF!	#REF!	#REF!
	1301000	#REF!	#REF!	#REF!	#REF!	#REF!	#REF!
	1302000	#REF!	#REF!	#REF!	#REF!	#REF!	#REF!
	1303000	#REF!	#REF!	#REF!	#REF!	#REF!	#REF!
	1304000	#REF!	#REF!	#REF!	#REF!	#REF!	#REF!
	1305000	#REF!	#REF!	#REF!	#REF!	#REF!	#REF!
	1306000	#REF!	#REF!	#REF!	#REF!	#REF!	#REF!
	1307000	#REF!	#REF!	#REF!	#REF!	#REF!	#REF!
	1308000	#REF!	#REF!	#REF!	#REF!	#REF!	#REF!
	1309000	#REF!	#REF!	#REF!	#REF!	#REF!	#REF!
	1310000	#REF!	#REF!	#REF!	#REF!	#REF!	#REF!
	1311000	#REF!	#REF!	#REF!	#REF!	#REF!	#REF!
	1312000	#REF!	#REF!	#REF!	#REF!	#REF!	#REF!
	1313000	#REF!	#REF!	#REF!	#REF!	#REF!	#REF!
	1314000	#REF!	#REF!	#REF!	#REF!	#REF!	#REF!
	1315000	#REF!	#REF!	#REF!	#REF!	#REF!	#REF!
	1316000	#REF!	#REF!	#REF!	#REF!	#REF!	#REF!
	1317000	#REF!	#REF!	#REF!	#REF!	#REF!	#REF!
	1318000	#REF!	#REF!	#REF!	#REF!	#REF!	#REF!
	1319000	#REF!	#REF!	#REF!	#REF!	#REF!	#REF!
	1320000	#REF!	#REF!	#REF!	#REF!	#REF!	#REF!
	1321000	#REF!	#REF!	#REF!	#REF!	#REF!	#REF!
	1322000	#REF!	#REF!	#REF!	#REF!	#REF!	#REF!
	1323000	#REF!	#REF!	#REF!	#REF!	#REF!	#REF!
	1324000	#REF!	#REF!	#REF!	#REF!	#REF!	#REF!
	1325000	#REF!	#REF!	#REF!	#REF!	#REF!	#REF!
	1326000	#REF!	#REF!	#REF!	#REF!	#REF!	#REF!
	1327000	#REF!	#REF!	#REF!	#REF!	#REF!	#REF!
	1328000	#REF!	#REF!	#REF!	#REF!	#REF!	#REF!
	1329000	#REF!	#REF!	#REF!	#REF!	#REF!	#REF!
	1330000	#REF!	#REF!	#REF!	#REF!	#REF!	#REF!
	1331000	#REF!	#REF!	#REF!	#REF!	#REF!	#REF!
	1332000	#REF!	#REF!	#REF!	#REF!	#REF!	#REF!
	1333000	#REF!	#REF!	#REF!	#REF!	#REF!	#REF!
	1334000	#REF!	#REF!	#REF!	#REF!	#REF!	#REF!
	1335000	#REF!	#REF!	#REF!	#REF!	#REF!	#REF!
	1336000	#REF!	#REF!	#REF!	#REF!	#REF!	#REF!
	1337000	#REF!	#REF!	#REF!	#REF!	#REF!	#REF!
	1338000	#REF!	#REF!	#REF!	#REF!	#REF!	#REF!
	1339000	#REF!	#REF!	#REF!	#REF!	#REF!	#REF!
	1340000	#REF!	#REF!	#REF!	#REF!	#REF!	#REF!
	1341000	#REF!	#REF!	#REF!	#REF!	#REF!	#REF!
	1342000	#REF!	#REF!	#REF!	#REF!	#REF!	#REF!
	1343000	#REF!	#REF!	#REF!	#REF!	#REF!	#REF!
	1344000	#REF!	#REF!	#REF!	#REF!	#REF!	#REF!
	1345000	#REF!	#REF!	#REF!	#REF!	#REF!	#REF!
	1346000	#REF!	#REF!	#REF!	#REF!	#REF!	#REF!
	1347000	#REF!	#REF!	#REF!	#REF!	#REF!	#REF!
	1348000	#REF!	#REF!	#REF!	#REF!	#REF!	#REF!
	1349000	#REF!	#REF!	#REF!	#REF!	#REF!	#REF!
	1350000	#REF!	#REF!	#REF!	#REF!	#REF!	#REF!
	1351000	#REF!	#REF!	#REF!	#REF!	#REF!	#REF!
	1352000	#REF!	#REF!	#REF!	#REF!	#REF!	#REF!
	1353000	#REF!	#REF!	#REF!	#REF!	#REF!	#REF!
	1354000	#REF!	#REF!	#REF!	#REF!	#REF!	#REF!
	1355000	#REF!	#REF!	#REF!	#REF!	#REF!	#REF!
	1356000	#REF!	#REF!	#REF!	#REF!	#REF!	#REF!
	1357000	#REF!	#REF!	#REF!	#REF!	#REF!	#REF!
	1358000	#REF!	#REF!	#REF!	#REF!	#REF!	#REF!
	1359000	#REF!	#REF!	#REF!	#REF!	#REF!	#REF!
	1360000	#REF!	#REF!	#REF!	#REF!	#REF!	#REF!
	1361000	#REF!	#REF!	#REF!	#REF!	#REF!	#REF!
	1362000	#REF!	#REF!	#REF!	#REF!	#REF!	#REF!
	1363000	#REF!	#REF!	#REF!	#REF!	#REF!	#REF!
	1364000	#REF!	#REF!	#REF!	#REF!	#REF!	#REF!
	1365000	#REF!	#REF!	#REF!	#REF!	#REF!	#REF!
	1366000	#REF!	#REF!	#REF!	#REF!	#REF!	#REF!
	1367000	#REF!	#REF!	#REF!	#REF!	#REF!	#REF!
	1368000	#REF!	#REF!	#REF!	#REF!	#REF!	#REF!
	1369000	#REF!	#REF!	#REF!	#REF!	#REF!	#REF!
	1370000	#REF!	#REF!	#REF!	#REF!	#REF!	#REF!
	1371000	#REF!	#REF!	#REF!	#REF!	#REF!	#REF!
	1372000	#REF!	#REF!	#REF!	#REF!	#REF!	#REF!
	1373000	#REF!	#REF!	#REF!	#REF!	#REF!	#REF!
	1374000	#REF!	#REF!	#REF!	#REF!	#REF!	#REF!
	1375000	#REF!	#REF!	#REF!	#REF!	#REF!	#REF!
	1376000	#REF!	#REF!	#REF!	#REF!	#REF!	#REF!
	1377000	#REF!	#REF!	#REF!	#REF!	#REF!	#REF!
	1378000	#REF!	#REF!	#REF!	#REF!	#REF!	#REF!
	1379000	#REF!	#REF!	#REF!	#REF!	#REF!	#REF!
	1380000	#REF!	#REF!	#REF!	#REF!	#REF!	#REF!
	1381000	#REF!	#REF!	#REF!	#REF!	#REF!	#REF!
	1382000	#REF!	#REF!	#REF!	#REF!	#REF!	#REF!
	1383000	#REF!	#REF!	#REF!	#REF!	#REF!	#REF!
	1384000	#REF!	#REF!	#REF!	#REF!	#REF!	#REF!
	1385000	#REF!	#REF!	#REF!	#REF!	#REF!	#REF!
	1386000	#REF!	#REF!	#REF!	#REF!	#REF!	#REF!
	1387000	#REF!	#REF!	#REF!	#REF!	#REF!	#REF!
	1388000	#REF!	#REF!	#REF!	#REF!	#REF!	#REF!
	1389000	#REF!	#REF!	#REF!	#REF!	#REF!	#REF!
	1390000	#REF!	#REF!	#REF!	#REF!	#REF!	#REF!
	1391000	#REF!	#REF!	#REF!	#REF!	#REF!	#REF!
	1392000	#REF!	#REF!	#REF!	#REF!	#REF!	#REF!
	1393000	#REF!	#REF!	#REF!	#REF!	#REF!	#REF!
	1394000	#REF!	#REF!	#REF!	#REF!	#REF!	#REF!
	1395000	#REF!	#REF!	#REF!	#REF!	#REF!	#REF!
	1396000	#REF!	#REF!	#REF!	#REF!	#REF!	#REF!
	1397000	#REF!	#REF!	#REF!	#REF!	#REF!	#REF!
	1398000	#REF!	#REF!	#REF!	#REF!	#REF!	#REF!
	1399000	#REF!	#REF!	#REF!	#REF!	#REF!	#REF!
	1400000	#REF!	#REF!	#REF!	#REF!	#REF!	#REF!
	1401000	#REF!	#REF!	#REF!	#REF!	#REF!	#REF!
	1402000	#REF!	#REF!	#REF!	#REF!	#REF!	#REF!
	1403000	#REF!	#REF!	#REF!	#REF!	#REF!	#REF!
	1404000	#REF!	#REF!	#REF!	#REF!	#REF!	#REF!
	1405000	#REF!	#REF!	#REF!	#REF!	#REF!	#REF!
	1406000	#REF!	#REF!	#REF!	#REF!	#REF!	#REF!
	1407000	#REF!	#REF!	#REF!	#REF!	#REF!	#REF!
	1408000	#REF!	#REF!	#REF!	#REF!	#REF!	#REF!
	1409000	#REF!	#REF!	#REF!	#REF!	#REF!	#REF!
	1410000	#REF!	#REF!	#REF!	#REF!	#REF!	#REF!
	1411000	#REF!	#REF!	#REF!	#REF!	#REF!	#REF!
	1412000	#REF!	#REF!	#REF!	#REF!	#REF!	#REF!
	1413000	#REF!	#REF!	#REF!	#REF!	#REF!	#REF!
	1414000	#REF!	#REF!	#REF!	#REF!	#REF!	#REF!
	1415000	#REF!	#REF!	#REF!	#REF!	#REF!	#REF!
	1416000	#REF!	#REF!	#REF!	#REF!	#REF!	#REF!
	1417000	#REF!	#REF!	#REF!	#REF!	#REF!	#REF!
	1418000	#REF!	#REF!	#REF!	#REF!	#REF!	#REF!
	1419000	#REF!	#REF!	#REF!	#REF!	#REF!	#REF!
	1420000	#REF!	#REF!	#REF!	#REF!	#REF!	#REF!
	1421000	#REF!	#REF!	#REF!	#REF!	#REF!	#REF!
	1422000	#REF!	#REF!	#REF!	#REF!	#REF!	#REF!
	1423000	#REF!	#REF!	#REF!	#REF!	#REF!	#REF!
	1424000	#REF!	#REF!	#REF!	#REF!	#REF!	#REF!
	1425000	#REF!	#REF!	#REF!	#REF!	#REF!	#REF!
	1426000	#REF!	#REF!	#REF!	#REF!	#REF!	#REF!
	1427000	#REF!	#REF!	#REF!	#REF!	#REF!	#REF!
	1428000	#REF!	#REF!	#REF!	#REF!	#REF!	#REF!
	1429000	#REF!	#REF!	#REF!	#REF!	#REF!	#REF!
	1430000	#REF!	#REF!	#REF!	#REF!	#REF!	#REF!
	1431000	#REF!	#REF!	#REF!	#REF!	#REF!	#REF!
	1432000	#REF!	#REF!	#REF!	#REF!	#REF!	#REF!
	1433000	#REF!	#REF!	#REF!	#REF!	#REF!	#REF!
	1434000	#REF!	#REF!	#REF!	#REF!	#REF!	#REF!
	1435000	#REF!	#REF!	#REF!	#REF!	#REF!	#REF!
	1436000	#REF!	#REF!	#REF!	#REF!	#REF!	#REF!
	1437000	#REF!	#REF!	#REF!	#REF!	#REF!	#REF!
	1438000	#REF!	#REF!	#REF!	#REF!	#REF!	#REF!
	1439000	#REF!	#REF!	#REF!	#REF!	#REF!	#REF!
	1440000	#REF!	#REF!	#REF!	#REF!	#REF!	#REF!
	1441000	#REF!	#REF!	#REF!	#REF!	#REF!	#REF!
	1442000	#REF!	#REF!	#REF!	#REF!	#REF!	#REF!
	1443000	#REF!	#REF!	#REF!	#REF!	#REF!	#REF!
	1444000	#REF!	#REF!	#REF!	#REF!	#REF!	#REF!
	1445000	#REF!	#REF!	#REF!	#REF!	#REF!	#REF!
	1446000	#REF!	#REF!	#REF!	#REF!	#REF!	#REF!
	1447000	#REF!	#REF!	#REF!	#REF!	#REF!	#REF!
	1448000	#REF!	#REF!	#REF!	#REF!	#REF!	#REF!
	1449000	#REF!	#REF!	#REF!	#REF!	#REF!	#REF!
	1450000	#REF!	#REF!	#REF!	#REF!	#REF!	#REF!
	1451000	#REF!	#REF!	#REF!	#REF!	#REF!	#REF!
	1452000	#REF!	#REF!	#REF!	#REF!	#REF!	#REF!
	1453000	#REF!	#REF!	#REF!	#REF!	#REF!	#REF!
	1454000	#REF!	#REF!	#REF!	#REF!	#REF!	#REF!
	1455000	#REF!	#REF!	#REF!	#REF!	#REF!	#REF!
	1456000	#REF!	#REF!	#REF!	#REF!	#REF!	#REF!
	1457000	#REF!	#REF!	#REF!	#REF!	#REF!	#REF!
	1458000	#REF!	#REF!	#REF!	#REF!	#REF!	#REF!
	1459000	#REF!	#REF!	#REF!	#REF!	#REF!	#REF!
	1460000	#REF!	#REF!	#REF!	#REF!	#REF!	#REF!
	1461000	#REF!	#REF!	#REF!	#REF!	#REF!	#REF!
	1462000	#REF!	#REF!	#REF!	#REF!	#REF!	#REF!
	1463000	#REF!	#REF!	#REF!	#REF!	#REF!	#REF!
	1464000	#REF!	#REF!	#REF!	#REF!	#REF!	#REF!
	1465000	#REF!	#REF!	#REF!	#REF!	#REF!	#REF!
	1466000	#REF!	#REF!	#REF!	#REF!	#REF!	#REF!
	1467000	#REF!	#REF!	#REF!	#REF!	#REF!	#REF!
	1468000	#REF!	#REF!	#REF!	#REF!	#REF!	#REF!
	1469000	#REF!	#REF!	#REF!	#REF!	#REF!	#REF!
	1470000	#REF!	#REF!	#REF!	#REF!	#REF!	#REF!
	1471000	#REF!	#REF!	#REF!	#REF!	#REF!	#REF!
	1472000	#REF!	#REF!	#REF!	#REF!	#REF!	#REF!
	1473000	#REF!	#REF!	#REF!	#REF!	#REF!	#REF!
	1474000	#REF!	#REF!	#REF!	#REF!	#REF!	#REF!
	1475000	#REF!	#REF!	#REF!	#REF!	#REF!	#REF!
	1476000	#REF!	#REF!	#REF!	#REF!	#REF!	#REF!
	1477000	#REF!	#REF!	#REF!	#REF!	#REF!	#REF!
	1478000	#REF!	#REF!	#REF!	#REF!	#REF!	#REF!
	1479000	#REF!	#REF!	#REF!	#REF!	#REF!	#REF!
	1480000	#REF!	#REF!	#REF!	#REF!	#REF!	#REF!
	1481000	#REF!	#REF!	#REF!	#REF!	#REF!	#REF!
	1482000	#REF!	#REF!	#REF!	#REF!	#REF!	#REF!
	1483000	#REF!	#REF!	#REF!	#REF!	#REF!	#REF!
	1484000	#REF!	#REF!	#REF!	#REF!	#REF!	#REF!
	1485000	#REF!	#REF!	#REF!	#REF!	#REF!	#REF!
	1486000	#REF!	#REF!	#REF!	#REF!	#REF!	#REF!
	1487000	#REF!	#REF!	#REF!	#REF!	#REF!	#REF!
	1488000	#REF!	#REF!	#REF!	#REF!	#REF!	#REF!
	1489000	#REF!	#REF!	#REF!	#REF!	#REF!	#REF!
	1490000	#REF!	#REF!	#REF!	#REF!	#REF!	#REF!
	1491000	#REF!	#REF!	#REF!	#REF!	#REF!	#REF!
	1492000	#REF!	#REF!	#REF!	#REF!	#REF!	#REF!
	1493000	#REF!	#REF!	#REF!	#REF!	#REF!	#REF!
	1494000	#REF!	#REF!	#REF!	#REF!	#REF!	#REF!
	1495000	#REF!	#REF!	#REF!	#REF!	#REF!	#REF!
	1496000	#REF!	#REF!	#REF!	#REF!	#REF!	#REF!
	1497000	#REF!	#REF!	#REF!	#REF!	#REF!	#REF!
	1498000	#REF!	#REF!	#REF!	#REF!	#REF!	#REF!
	1499000	#REF!	#REF!	#REF!	#REF!	#REF!	#REF!
	1500000	#REF!	#REF!	#REF!	#REF!	#REF!	#REF!
	1501000	#REF!	#REF!	#REF!	#REF!	#REF!	#REF!
	1502000	#REF!	#REF!	#REF!	#REF!	#REF!	#REF!
	1503000	#REF!	#REF!	#REF!	#REF!	#REF!	#REF!
	1504000	#REF!	#REF!	#REF!	#REF!	#REF!	#REF!
	1505000	#REF!	#REF!	#REF!	#REF!	#REF!	#REF!
	1506000	#REF!	#REF!	#REF!	#REF!	#REF!	#REF!
	1507000	#REF!	#REF!	#REF!	#REF!	#REF!	#REF!
	1508000	#REF!	#REF!	#REF!	#REF!	#REF!	#REF!
	1509000	#REF!	#REF!	#REF!	#REF!	#REF!	#REF!
	1510000	#REF!	#REF!	#REF!	#REF!	#REF!	#REF!
	1511000	#REF!	#REF!	#REF!	#REF!	#REF!	#REF!
	1512000	#REF!	#REF!	#REF!	#REF!	#REF!	#REF!
	1513000	#REF!	#REF!	#REF!	#REF!	#REF!	#REF!
	1514000	#REF!	#REF!	#REF!	#REF!	#REF!	#REF!
	1515000	#REF!	#REF!	#REF!	#REF!	#REF!	#REF!
	1516000	#REF!	#REF!	#REF!	#REF!	#REF!	#REF!
	1517000	#REF!	#REF!	#REF!	#REF!	#REF!	#REF!
	1518000	#REF!	#REF!	#REF!	#REF!	#REF!	#REF!
	1519000	#REF!	#REF!	#REF!	#REF!	#REF!	#REF!
	1520000	#REF!	#REF!	#REF!	#REF!	#REF!	#REF!
	1521000	#REF!	#REF!	#REF!	#REF!	#REF!	#REF!
	1522000	#REF!	#REF!	#REF!	#REF!	#REF!	#REF!
	1523000	#REF!	#REF!	#REF!	#REF!	#REF!	#REF!
	1524000	#REF!	#REF!	#REF!	#REF!	#REF!	#REF!
	1525000	#REF!	#REF!	#REF!	#REF!	#REF!	#REF!
	1526000	#REF!	#REF!	#REF!	#REF!	#REF!	#REF!
	1527000	#REF!	#REF!	#REF!	#REF!	#REF!	#REF!
	1528000	#REF!	#REF!	#REF!	#REF!	#REF!	#REF!
	1529000	#REF!	#REF!	#REF!	#REF!	#REF!	#REF!
	1530000	#REF!	#REF!	#REF!	#REF!	#REF!	#REF!
	1531000	#REF!	#REF!	#REF!	#REF!	#REF!	#REF!
	1532000	#REF!	#REF!	#REF!	#REF!	#REF!	#REF!
	1533000	#REF!	#REF!	#REF!	#REF!	#REF!	#REF!
	1534000	#REF!	#REF!	#REF!	#REF!	#REF!	#REF!
	1535000	#REF!	#REF!	#REF!	#REF!	#REF!	#REF!
	1536000	#REF!	#REF!	#REF!	#REF!	#REF!	#REF!
	1537000	#REF!	#REF!	#REF!	#REF!	#REF!	#REF!
	1538000	#REF!	#REF!	#REF!	#REF!	#REF!	#REF!
	1539000	#REF!	#REF!	#REF!	#REF!	#REF!	#REF!
	1540000	#REF!	#REF!	#REF!	#REF!	#REF!	#REF!
	1541000	#REF!	#REF!	#REF!	#REF!	#REF!	#REF!
	1542000	#REF!	#REF!	#REF!	#REF!	#REF!	#REF!
	1543000	#REF!	#REF!	#REF!	#REF!	#REF!	#REF!
	1544000	#REF!	#REF!	#REF!	#REF!	#REF!	#REF!
	1545000	#REF!	#REF!	#REF!	#REF!	#REF!	#REF!
	1546000	#REF!	#REF!	#REF!	#REF!	#REF!	#REF!
	1547000	#REF!	#REF!	#REF!	#REF!	#REF!	#REF!
	1548000	#REF!	#REF!	#REF!	#REF!	#REF!	#REF!
	1549000	#REF!	#REF!	#REF!	#REF!	#REF!	#REF!
	1550000	#REF!	#REF!	#REF!	#REF!	#REF!	#REF!
	1551000	#REF!	#REF!	#REF!	#REF!	#REF!	#REF!
	1552000	#REF!	#REF!	#REF!	#REF!	#REF!	#REF!
	1553000	#REF!	#REF!	#REF!	#REF!	#REF!	#REF!
	1554000	#REF!	#REF!	#REF!	#REF!	#REF!	#REF!
	1555000	#REF!	#REF!	#REF!	#REF!	#REF!	#REF!
	1556000	#REF!	#REF!	#REF!	#REF!	#REF!	#REF!
	1557000	#REF!	#REF!	#REF!	#REF!	#REF!	#REF!
	1558000	#REF!	#REF!	#REF!	#REF!	#REF!	#REF!
	1559000	#REF!	#REF!	#REF!	#REF!	#REF!	#REF!
	1560000	#REF!	#REF!	#REF!	#REF!	#REF!	#REF!
	1561000	#REF!	#REF!	#REF!	#REF!	#REF!	#REF!
	1562000	#REF!	#REF!	#REF!	#REF!	#REF!	#REF!
	1563000	#REF!	#REF!	#REF!	#REF!	#REF!	#REF!
	1564000	#REF!	#REF!	#REF!	#REF!	#REF!	#REF!
	1565000	#REF!	#REF!	#REF!	#REF!	#REF!	#REF!
	1566000	#REF!	#REF!	#REF!	#REF!	#REF!	#REF!
	1567000	#REF!	#REF!	#REF!	#REF!	#REF!	#REF!
	1568000	#REF!	#REF!	#REF!	#REF!	#REF!	#REF!
	1569000	#REF!	#REF!	#REF!	#REF!	#REF!	#REF!
	1570000	#REF!	#REF!	#REF!	#REF!	#REF!	#REF!
	1571000	#REF!	#REF!	#REF!	#REF!	#REF!	#REF!
	1572000	#REF!	#REF!	#REF!	#REF!	#REF!	#REF!
	1573000	#REF!	#REF!	#REF!	#REF!	#REF!	#REF!
	1574000	#REF!	#REF!	#REF!	#REF!	#REF!	#REF!
	1575000	#REF!	#REF!	#REF!	#REF!	#REF!	#REF!
	1576000	#REF!	#REF!	#REF!	#REF!	#REF!	#REF!
	1577000	#REF!	#REF!	#REF!	#REF!	#REF!	#REF!
	1578000	#REF!	#REF!	#REF!	#REF!	#REF!	#REF!
	1579000	#REF!	#REF!	#REF!	#REF!	#REF!	#REF!
	1580000	#REF!	#REF!	#REF!	#REF!	#REF!	#REF!
	1581000	#REF!	#REF!	#REF!	#REF!	#REF!	#REF!
	1582000	#REF!	#REF!	#REF!	#REF!	#REF!	#REF!
	1583000	#REF!	#REF!	#REF!	#REF!	#REF!	#REF!
	1584000	#REF!	#REF!	#REF!	#REF!	#REF!	#REF!
	1585000	#REF!	#REF!	#REF!	#REF!	#REF!	#REF!
	1586000	#REF!	#REF!	#REF!	#REF!	#REF!	#REF!
	1587000	#REF!	#REF!	#REF!	#REF!	#REF!	#REF!
	1588000	#REF!	#REF!	#REF!	#REF!	#REF!	#REF!
	1589000	#REF!	#REF!	#REF!	#REF!	#REF!	#REF!
	1590000	#REF!	#REF!	#REF!	#REF!	#REF!	#REF!
	1591000	#REF!	#REF!	#REF!	#REF!	#REF!	#REF!
	1592000	#REF!	#REF!	#REF!	#REF!	#REF!	#REF!
	1593000	#REF!	#REF!	#REF!	#REF!	#REF!	#REF!
	1594000	#REF!	#REF!	#REF!	#REF!	#REF!	#REF!
	1595000	#REF!	#REF!	#REF!	#REF!	#REF!	#REF!
	1596000	#REF!	#REF!	#REF!	#REF!	#REF!	#REF!
	1597000	#REF!	#REF!	#REF!	#REF!	#REF!	#REF!
	1598000	#REF!	#REF!	#REF!	#REF!	#REF!	#REF!
	1599000	#REF!	#REF!	#REF!	#REF!	#REF!	#REF!
	1600000	#REF!	#REF!	#REF!	#REF!	#REF!	#REF!
	1601000	#REF!	#REF!	#REF!	#REF!	#REF!	#REF!
	1602000	#REF!	#REF!	#REF!	#REF!	#REF!	#REF!
	1603000	#REF!	#REF!	#REF!	#REF!	#REF!	#REF!
	1604000	#REF!	#REF!	#REF!	#REF!	#REF!	#REF!
	1605000	#REF!	#REF!	#REF!	#REF!	#REF!	#REF!
	1606000	#REF!	#REF!	#REF!	#REF!	#REF!	#REF!
	1607000	#REF!	#REF!	#REF!	#REF!	#REF!	#REF!
	1608000	#REF!	#REF!	#REF!	#REF!	#REF!	#REF!
	1609000	#REF!	#REF!	#REF!	#REF!	#REF!	#REF!
	1610000	#REF!	#REF!	#REF!	#REF!	#REF!	#REF!
	1611000	#REF!	#REF!	#REF!	#REF!	#REF!	#REF!
	1612000	#REF!	#REF!	#REF!	#REF!	#REF!	#REF!
	1613000	#REF!	#REF!	#REF!	#REF!	#REF!	#REF!
	1614000	#REF!	#REF!	#REF!	#REF!	#REF!	#REF!
	1615000	#REF!	#REF!	#REF!	#REF!	#REF!	#REF!
	1616000	#REF!	#REF!	#REF!	#REF!	#REF!	#REF!
	1617000	#REF!	#REF!	#REF!	#REF!	#REF!	#REF!
	1618000	#REF!	#REF!	#REF!	#REF!	#REF!	#REF!
	1619000	#REF!	#REF!	#REF!	#REF!	#REF!	#REF!
	1620000	#REF!	#REF!	#REF!	#REF!	#REF!	#REF!
	1621000	#REF!	#REF!	#REF!	#REF!	#REF!	#REF!
	1622000	#REF!	#REF!	#REF!	#REF!	#REF!	#REF!
	1623000	#REF!	#REF!	#REF!	#REF!	#REF!	#REF!
	1624000	#REF!	#REF!	#REF!	#REF!	#REF!	#REF!
	1625000	#REF!	#REF!	#REF!	#REF!	#REF!	#REF!
	1626000	#REF!	#REF!	#REF!	#REF!	#REF!	#REF!
	1627000	#REF!	#REF!	#REF!	#REF!	#REF!	#REF!
	1628000	#REF!	#REF!	#REF!	#REF!	#REF!	#REF!
	1629000	#REF!	#REF!	#REF!	#REF!	#REF!	#REF!
	1630000	#REF!	#REF!	#REF!	#REF!	#REF!	#REF!
	1631000	#REF!	#REF!	#REF!	#REF!	#REF!	#REF!
	1632000	#REF!	#REF!	#REF!	#REF!	#REF!	#REF!
	1633000	#REF!	#REF!	#REF!	#REF!	#REF!	#REF!
	1634000	#REF!	#REF!	#REF!	#REF!	#REF!	#REF!
	1635000	#REF!	#REF!	#REF!	#REF!	#REF!	#REF!
	1636000	#REF!	#REF!	#REF!	#REF!	#REF!	#REF!
	1637000	#REF!	#REF!	#REF!	#REF!	#REF!	#REF!
	1638000	#REF!	#REF!	#REF!	#REF!	#REF!	#REF!
	1639000	#REF!	#REF!	#REF!	#REF!	#REF!	#REF!
	1640000	#REF!	#REF!	#REF!	#REF!	#REF!	#REF!
	1641000	#REF!	#REF!	#REF!	#REF!	#REF!	#REF!
	1642000	#REF!	#REF!	#REF!	#REF!	#REF!	#REF!
	1643000	#REF!	#REF!	#REF!	#REF!	#REF!	#REF!
	1644000	#REF!	#REF!	#REF!	#REF!	#REF!	#REF!
	1645000	#REF!	#REF!	#REF!	#REF!	#REF!	#REF!
	1646000	#REF!	#REF!	#REF!	#REF!	#REF!	#REF!
	1647000	#REF!	#REF!	#REF!	#REF!	#REF!	#REF!
	1648000	#REF!	#REF!	#REF!	#REF!	#REF!	#REF!
	1649000	#REF!	#REF!	#REF!	#REF!	#REF!	#REF!
	1650000	#REF!	#REF!	#REF!	#REF!	#REF!	#REF!
	1651000	#REF!	#REF!	#REF!	#REF!	#REF!	#REF!
	1652000	#REF!	#REF!	#REF!	#REF!	#REF!	#REF!
	1653000	#REF!	#REF!	#REF!	#REF!	#REF!	#REF!
	1654000	#REF!	#REF!	#REF!	#REF!	#REF!	#REF!
	1655000	#REF!	#REF!	#REF!	#REF!	#REF!	#REF!
	1656000	#REF!	#REF!	#REF!	#REF!	#REF!	#REF!
	1657000	#REF!	#REF!	#REF!	#REF!	#REF!	#REF!
	1658000	#REF!	#REF!	#REF!	#REF!	#REF!	#REF!
	1659000	#REF!	#REF!	#REF!	#REF!	#REF!	#REF!
	1660000	#REF!	#REF!	#REF!	#REF!	#REF!	#REF!
	1661000	#REF!	#REF!	#REF!	#REF!	#REF!	#REF!
	1662000	#REF!	#REF!	#REF!	#REF!	#REF!	#REF!
	1663000	#REF!	#REF!	#REF!	#REF!	#REF!	#REF!
	1664000	#REF!	#REF!	#REF!	#REF!	#REF!	#REF!
	1665000	#REF!	#REF!	#REF!	#REF!	#REF!	#REF!
	1666000	#REF!	#REF!	#REF!	#REF!	#REF!	#REF!
	1667000	#REF!	#REF!	#REF!	#REF!	#REF!	#REF!
	1668000	#REF!	#REF!	#REF!	#REF!	#REF!	#REF!
	1669000	#REF!	#REF!	#REF!	#REF!	#REF!	#REF!
	1670000	#REF!	#REF!	#REF!	#REF!	#REF!	#REF!
	1671000	#REF!	#REF!	#REF!	#REF!	#REF!	#REF!
	1672000	#REF!	#REF!	#REF!	#REF!	#REF!	#REF!
	1673000	#REF!	#REF!	#REF!	#REF!	#REF!	#REF!
	1674000	#REF!	#REF!	#REF!	#REF!	#REF!	#REF!
	1675000	#REF!	#REF!	#REF!	#REF!	#REF!	#REF!
	1676000	#REF!	#REF!	#REF!	#REF!	#REF!	#REF!
	1677000	#REF!	#REF!	#REF!	#REF!	#REF!	#REF!
	1678000	#REF!	#REF!	#REF!	#REF!	#REF!	#REF!
	1679000	#REF!	#REF!	#REF!	#REF!	#REF!	#REF!
	1680000	#REF!	#REF!	#REF!	#REF!	#REF!	#REF!
	1681000	#REF!	#REF!	#REF!	#REF!	#REF!	#REF!
	1682000	#REF!	#REF!	#REF!	#REF!	#REF!	#REF!
	1683000	#REF!	#REF!	#REF!	#REF!	#REF!	#REF!
	1684000	#REF!	#REF!	#REF!	#REF!	#REF!	#REF!
	1685000	#REF!	#REF!	#REF!	#REF!	#REF!	#REF!
	1686000	#REF!	#REF!	#REF!	#REF!	#REF!	#REF!
	1687000	#REF!	#REF!	#REF!	#REF!	#REF!	#REF!
	1688000	#REF!	#REF!	#REF!	#REF!	#REF!	#REF!
	1689000	#REF!	#REF!	#REF!	#REF!	#REF!	#REF!
	1690000	#REF!	#REF!	#REF!	#REF!	#REF!	#REF!
	1691000	#REF!	#REF!	#REF!	#REF!	#REF!	#REF!
	1692000	#REF!	#REF!	#REF!	#REF!	#REF!	#REF!
	1693000	#REF!	#REF!	#REF!	#REF!	#REF!	#REF!
	1694000	#REF!	#REF!	#REF!	#REF!	#REF!	#REF!
	1695000	#REF!	#REF!	#REF!	#REF!	#REF!	#REF!
	1696000	#REF!	#REF!	#REF!	#REF!	#REF!	#REF!
	1697000	#REF!	#REF!	#REF!	#REF!	#REF!	#REF!
	1698000	#REF!	#REF!	#REF!	#REF!	#REF!	#REF!
	1699000	#REF!	#REF!	#REF!	#REF!	#REF!	#REF!
	1700000	#REF!	#REF!	#REF!	#REF!	#REF!	#REF!
	1701000	#REF!	#REF!	#REF!	#REF!	#REF!	#REF!
	1702000	#REF!	#REF!	#REF!	#REF!	#REF!	#REF!
	1703000	#REF!	#REF!	#REF!	#REF!	#REF!	#REF!
	1704000	#REF!	#REF!	#REF!	#REF!	#REF!	#REF!
	1705000	#REF!	#REF!	#REF!	#REF!	#REF!	#REF!
	1706000	#REF!	#REF!	#REF!	#REF!	#REF!	#REF!
	1707000	#REF!	#REF!	#REF!	#REF!	#REF!	#REF!
	1708000	#REF!	#REF!	#REF!	#REF!	#REF!	#REF!
	1709000	#REF!	#REF!	#REF!	#REF!	#REF!	#REF!
	1710000	#REF!	#REF!	#REF!	#REF!	#REF!	#REF!
	1711000	#REF!	#REF!	#REF!	#REF!	#REF!	#REF!
	1712000	#REF!	#REF!	#REF!	#REF!	#REF!	#REF!
	1713000	#REF!	#REF!	#REF!	#REF!	#REF!	#REF!
	1714000	#REF!	#REF!	#REF!	#REF!	#REF!	#REF!
	1715000	#REF!	#REF!	#REF!	#REF!	#REF!	#REF!
	1716000	#REF!	#REF!	#REF!	#REF!	#REF!	#REF!
	1717000	#REF!	#REF!	#REF!	#REF!	#REF!	#REF!
	1718000	#REF!	#REF!	#REF!	#REF!	#REF!	#REF!
	1719000	#REF!	#REF!	#REF!	#REF!	#REF!	#REF!
	1720000	#REF!	#REF!	#REF!	#REF!	#REF!	#REF!
	1721000	#REF!	#REF!	#REF!	#REF!	#REF!	#REF!
	1722000	#REF!	#REF!	#REF!	#REF!	#REF!	#REF!
	1723000	#REF!	#REF!	#REF!	#REF!	#REF!	#REF!
	1724000	#REF!	#REF!	#REF!	#REF!	#REF!	#REF!
	1725000	#REF!	#REF!	#REF!	#REF!	#REF!	#REF!
	1726000	#REF!	#REF!	#REF!	#REF!	#REF!	#REF!
	1727000	#REF!	#REF!	#REF!	#REF!	#REF!	#REF!
	1728000	#REF!	#REF!	#REF!	#REF!	#REF!	#REF!
	1729000	#REF!	#REF!	#REF!	#REF!	#REF!	#REF!
	1730000	#REF!	#REF!	#REF!	#REF!	#REF!	#REF!
	1731000	#REF!	#REF!	#REF!	#REF!	#REF!	#REF!
	1732000	#REF!	#REF!	#REF!	#REF!	#REF!	#REF!
	1733000	#REF!	#REF!	#REF!	#REF!	#REF!	#REF!
	1734000	#REF!	#REF!	#REF!	#REF!	#REF!	#REF!
	1735000	#REF!	#REF!	#REF!	#REF!	#REF!	#REF!
	1736000	#REF!	#REF!	#REF!	#REF!	#REF!	#REF!
	1737000	#REF!	#REF!	#REF!	#REF!	#REF!	#REF!
	1738000	#REF!	#REF!	#REF!	#REF!	#REF!	#REF!
	1739000	#REF!	#REF!	#REF!	#REF!	#REF!	#REF!
	1740000	#REF!	#REF!	#REF!	#REF!	#REF!	#REF!
	1741000	#REF!	#REF!	#REF!	#REF!	#REF!	#REF!
	1742000	#REF!	#REF!	#REF!	#REF!	#REF!	#REF!
	1743000	#REF!	#REF!	#REF!	#REF!	#REF!	#REF!
	1744000	#REF!	#REF!	#REF!	#REF!	#REF!	#REF!
	1745000	#REF!	#REF!	#REF!	#REF!	#REF!	#REF!
	1746000	#REF!	#REF!	#REF!	#REF!	#REF!	#REF!
	1747000	#REF!	#REF!	#REF!	#REF!	#REF!	#REF!
	1748000	#REF!	#REF!	#REF!	#REF!	#REF!	#REF!
	1749000	#REF!	#REF!	#REF!	#REF!	#REF!	#REF!
	1750000	#REF!	#REF!	#REF!	#REF!	#REF!	#REF!
	1751000	#REF!	#REF!	#REF!	#REF!	#REF!	#REF!
	1752000	#REF!	#REF!	#REF!	#REF!	#REF!	#REF!
	1753000	#REF!	#REF!	#REF!	#REF!	#REF!	#REF!
	1754000	#REF!	#REF!	#REF!	#REF!	#REF!	#REF!
	1755000	#REF!	#REF!	#REF!	#REF!	#REF!	#REF!
	1756000	#REF!	#REF!	#REF!	#REF!	#REF!	#REF!
	1757000	#REF!	#REF!	#REF!	#REF!	#REF!	#REF!
	1758000	#REF!	#REF!	#REF!	#REF!	#REF!	#REF!
	1759000	#REF!	#REF!	#REF!	#REF!	#REF!	#REF!
	1760000	#REF!	#REF!	#REF!	#REF!	#REF!	#REF!
	1761000	#REF!	#REF!	#REF!	#REF!	#REF!	#REF!
	1762000	#REF!	#REF!	#REF!	#REF!	#REF!	#REF!
	1763000	#REF!	#REF!	#REF!	#REF!	#REF!	#REF!
	1764000	#REF!	#REF!	#REF!	#REF!	#REF!	#REF!
	1765000	#REF!	#REF!	#REF!	#REF!	#REF!	#REF!
	1766000	#REF!	#REF!	#REF!	#REF!	#REF!	#REF!
	1767000	#REF!	#REF!	#REF!	#REF!	#REF!	#REF!
	1768000	#REF!	#REF!	#REF!	#REF!	#REF!	#REF!
	1769000	#REF!	#REF!	#REF!	#REF!	#REF!	#REF!
	1770000	#REF!	#REF!	#REF!	#REF!	#REF!	#REF!
	1771000	#REF!	#REF!	#REF!	#REF!	#REF!	#REF!
	1772000	#REF!	#REF!	#REF!	#REF!	#REF!	#REF!
	1773000	#REF!	#REF!	#REF!	#REF!	#REF!	#REF!
	1774000	#REF!	#REF!	#REF!	#REF!	#REF!	#REF!
	1775000	#REF!	#REF!	#REF!	#REF!	#REF!	#REF!
	1776000	#REF!	#REF!	#REF!	#REF!	#REF!	#REF!
	1777000	#REF!	#REF!	#REF!	#REF!	#REF!	#REF!
	1778000	#REF!	#REF!	#REF!	#REF!	#REF!	#REF!
	1779000	#REF!	#REF!	#REF!	#REF!	#REF!	#REF!
	1780000	#REF!	#REF!	#REF!	#REF!	#REF!	#REF!
	1781000	#REF!	#REF!	#REF!	#REF!	#REF!	#REF!
	1782000	#REF!	#REF!	#REF!	#REF!	#REF!	#REF!
	1783000	#REF!	#REF!	#REF!	#REF!	#REF!	#REF!
	1784000	#REF!	#REF!	#REF!	#REF!	#REF!	#REF!
	1785000	#REF!	#REF!	#REF!	#REF!	#REF!	#REF!
	1786000	#REF!	#REF!	#REF!	#REF!	#REF!	#REF!
	1787000	#REF!	#REF!	#REF!	#REF!	#REF!	#REF!
	1788000	#REF!	#REF!	#REF!	#REF!	#REF!	#REF!
	1789000	#REF!	#REF!	#REF!	#REF!	#REF!	#REF!
	1790000	#REF!	#REF!	#REF!	#REF!	#REF!	#REF!
	1791000	#REF!	#REF!	#REF!	#REF!	#REF!	#REF!
	1792000	#REF!	#REF!	#REF!	#REF!	#REF!	#REF!
	1793000	#REF!	#REF!	#REF!	#REF!	#REF!	#REF!
	1794000	#REF!	#REF!	#REF!	#REF!	#REF!	#REF!
	1795000	#REF!	#REF!	#REF!	#REF!	#REF!	#REF!
	1796000	#REF!	#REF!	#REF!	#REF!	#REF!	#REF!
	1797000	#REF!	#REF!	#REF!	#REF!	#REF!	#REF!
	1798000	#REF!	#REF!	#REF!	#REF!	#REF!	#REF!
	1799000	#REF!	#REF!	#REF!	#REF!	#REF!	#REF!
	1800000	#REF!	#REF!	#REF!	#REF!	#REF!	#REF!
	1801000	#REF!	#REF!	#REF!	#REF!	#REF!	#REF!
	1802000	#REF!	#REF!	#REF!	#REF!	#REF!	#REF!
	1803000	#REF!	#REF!	#REF!	#REF!	#REF!	#REF!
	1804000	#REF!	#REF!	#REF!	#REF!	#REF!	#REF!
	1805000	#REF!	#REF!	#REF!	#REF!	#REF!	#REF!
	1806000	#REF!	#REF!	#REF!	#REF!	#REF!	#REF!
	1807000	#REF!	#REF!	#REF!	#REF!	#REF!	#REF!
	1808000	#REF!	#REF!	#REF!	#REF!	#REF!	#REF!
	1809000	#REF!	#REF!	#REF!	#REF!	#REF!	#REF!
	1810000	#REF!	#REF!	#REF!	#REF!	#REF!	#REF!
	1811000	#REF!	#REF!	#REF!	#REF!	#REF!	#REF!
	1812000	#REF!	#REF!	#REF!	#REF!	#REF!	#REF!
	1813000	#REF!	#REF!	#REF!	#REF!	#REF!	#REF!
	1814000	#REF!	#REF!	#REF!	#REF!	#REF!	#REF!
	1815000	#REF!	#REF!	#REF!	#REF!	#REF!	#REF!
	1816000	#REF!	#REF!	#REF!	#REF!	#REF!	#REF!
	1817000	#REF!	#REF!	#REF!	#REF!	#REF!	#REF!
	1818000	#REF!	#REF!	#REF!	#REF!	#REF!	#REF!
	1819000	#REF!	#REF!	#REF!	#REF!	#REF!	#REF!
	1820000	#REF!	#REF!	#REF!	#REF!	#REF!	#REF!
	1821000	#REF!	#REF!	#REF!	#REF!	#REF!	#REF!
	1822000	#REF!	#REF!	#REF!	#REF!	#REF!	#REF!
	1823000	#REF!	#REF!	#REF!	#REF!	#REF!	#REF!
	1824000	#REF!	#REF!	#REF!	#REF!	#REF!	#REF!
	1825000	#REF!	#REF!	#REF!	#REF!	#REF!	#REF!
	1826000	#REF!	#REF!	#REF!	#REF!	#REF!	#REF!
	1827000	#REF!	#REF!	#REF!	#REF!	#REF!	#REF!
	1828000	#REF!	#REF!	#REF!	#REF!	#REF!	#REF!
	1829000	#REF!	#REF!	#REF!	#REF!	#REF!	#REF!
	1830000	#REF!	#REF!	#REF!	#REF!	#REF!	#REF!
	1831000	#REF!	#REF!	#REF!	#REF!	#REF!	#REF!
	1832000	#REF!	#REF!	#REF!	#REF!	#REF!	#REF!
	1833000	#REF!	#REF!	#REF!	#REF!	#REF!	#REF!
	1834000	#REF!	#REF!	#REF!	#REF!	#REF!	#REF!
	1835000	#REF!	#REF!	#REF!	#REF!	#REF!	#REF!
	1836000	#REF!	#REF!	#REF!	#REF!	#REF!	#REF!
	1837000	#REF!	#REF!	#REF!	#REF!	#REF!	#REF!
	1838000	#REF!	#REF!	#REF!	#REF!	#REF!	#REF!
	1839000	#REF!	#REF!	#REF!	#REF!	#REF!	#REF!
	1840000	#REF!	#REF!	#REF!	#REF!	#REF!	#REF!
	1841000	#REF!	#REF!	#REF!	#REF!	#REF!	#REF!
	1842000	#REF!	#REF!	#REF!	#REF!	#REF!	#REF!
	1843000	#REF!	#REF!	#REF!	#REF!	#REF!	#REF!
	1844000	#REF!	#REF!	#REF!	#REF!	#REF!	#REF!
	1845000	#REF!	#REF!	#REF!	#REF!	#REF!	#REF!
	1846000	#REF!	#REF!	#REF!	#REF!	#REF!	#REF!
	1847000	#REF!	#REF!	#REF!	#REF!	#REF!	#REF!
	1848000	#REF!	#REF!	#REF!	#REF!	#REF!	#REF!
	1849000	#REF!	#REF!	#REF!	#REF!	#REF!	#REF!
	1850000	#REF!	#REF!	#REF!	#REF!	#REF!	#REF!
	1851000	#REF!	#REF!	#REF!	#REF!	#REF!	#REF!
	1852000	#REF!	#REF!	#REF!	#REF!	#REF!	#REF!
	1853000	#REF!	#REF!	#REF!	#REF!	#REF!	#REF!
	1854000	#REF!	#REF!	#REF!	#REF!	#REF!	#REF!
	1855000	#REF!	#REF!	#REF!	#REF!	#REF!	#REF!
	1856000	#REF!	#REF!	#REF!	#REF!	#REF!	#REF!
	1857000	#REF!	#REF!	#REF!	#REF!	#REF!	#REF!
	1858000	#REF!	#REF!	#REF!	#REF!	#REF!	#REF!
	1859000	#REF!	#REF!	#REF!	#REF!	#REF!	#REF!
	1860000	#REF!	#REF!	#REF!	#REF!	#REF!	#REF!
	1861000	#REF!	#REF!	#REF!	#REF!	#REF!	#REF!
	1862000	#REF!	#REF!	#REF!	#REF!	#REF!	#REF!
	1863000	#REF!	#REF!	#REF!	#REF!	#REF!	#REF!
	1864000	#REF!	#REF!	#REF!	#REF!	#REF!	#REF!
	1865000	#REF!	#REF!	#REF!	#REF!	#REF!	#REF!
	1866000	#REF!	#REF!	#REF!	#REF!	#REF!	#REF!
	1867000	#REF!	#REF!	#REF!	#REF!	#REF!	#REF!
	1868000	#REF!	#REF!	#REF!	#REF!	#REF!	#REF!
	1869000	#REF!	#REF!	#REF!	#REF!	#REF!	#REF!
	1870000	#REF!	#REF!	#REF!	#REF!	#REF!	#REF!
	1871000	#REF!	#REF!	#REF!	#REF!	#REF!	#REF!
	1872000	#REF!	#REF!	#REF!	#REF!	#REF!	#REF!
	1873000	#REF!	#REF!	#REF!	#REF!	#REF!	#REF!
	1874000	#REF!	#REF!	#REF!	#REF!	#REF!	#REF!
	1875000	#REF!	#REF!	#REF!	#REF!	#REF!	#REF!
	1876000	#REF!	#REF!	#REF!	#REF!	#REF!	#REF!
	1877000	#REF!	#REF!	#REF!	#REF!	#REF!	#REF!
	1878000	#REF!	#REF!	#REF!	#REF!	#REF!	#REF!
	1879000	#REF!	#REF!	#REF!	#REF!	#REF!	#REF!
	1880000	#REF!	#REF!	#REF!	#REF!	#REF!	#REF!
	1881000	#REF!	#REF!	#REF!	#REF!	#REF!	#REF!
	1882000	#REF!	#REF!	#REF!	#REF!	#REF!	#REF!
	1883000	#REF!	#REF!	#REF!	#REF!	#REF!	#REF!
	1884000	#REF!	#REF!	#REF!	#REF!	#REF!	#REF!
	1885000	#REF!	#REF!	#REF!	#REF!	#REF!	#REF!
	1886000	#REF!	#REF!	#REF!	#REF!	#REF!	#REF!
	1887000	#REF!	#REF!	#REF!	#REF!	#REF!	#REF!
	1888000	#REF!	#REF!	#REF!	#REF!	#REF!	#REF!
	1889000	#REF!	#REF!	#REF!	#REF!	#REF!	#REF!
	1890000	#REF!	#REF!	#REF!	#REF!	#REF!	#REF!
	1891000	#REF!	#REF!	#REF!	#REF!	#REF!	#REF!
	1892000	#REF!	#REF!	#REF!	#REF!	#REF!	#REF!
	1893000	#REF!	#REF!	#REF!	#REF!	#REF!	#REF!
	1894000	#REF!	#REF!	#REF!	#REF!	#REF!	#REF!
	1895000	#REF!	#REF!	#REF!	#REF!	#REF!	#REF!
	1896000	#REF!	#REF!	#REF!	#REF!	#REF!	#REF!
	1897000	#REF!	#REF!	#REF!	#REF!	#REF!	#REF!
	1898000	#REF!	#REF!	#REF!	#REF!	#REF!	#REF!
	1899000	#REF!	#REF!	#REF!	#REF!	#REF!	#REF!
	1900000	#REF!	#REF!	#REF!	#REF!	#REF!	#REF!
	1901000	#REF!	#REF!	#REF!	#REF!	#REF!	#REF!
	1902000	#REF!	#REF!	#REF!	#REF!	#REF!	#REF!
	1903000	#REF!	#REF!	#REF!	#REF!	#REF!	#REF!
	1904000	#REF!	#REF!	#REF!	#REF!	#REF!	#REF!
	1905000	#REF!	#REF!	#REF!	#REF!	#REF!	#REF!
	1906000	#REF!	#REF!	#REF!	#REF!	#REF!	#REF!
	1907000	#REF!	#REF!	#REF!	#REF!	#REF!	#REF!
	1908000	#REF!	#REF!	#REF!	#REF!	#REF!	#REF!
	1909000	#REF!	#REF!	#REF!	#REF!	#REF!	#REF!
	1910000	#REF!	#REF!	#REF!	#REF!	#REF!	#REF!
	1911000	#REF!	#REF!	#REF!	#REF!	#REF!	#REF!
	1912000	#REF!	#REF!	#REF!	#REF!	#REF!	#REF!
	1913000	#REF!	#REF!	#REF!	#REF!	#REF!	#REF!
	1914000	#REF!	#REF!	#REF!	#REF!	#REF!	#REF!
	1915000	#REF!	#REF!	#REF!	#REF!	#REF!	#REF!
	1916000	#REF!	#REF!	#REF!	#REF!	#REF!	#REF!
	1917000	#REF!	#REF!	#REF!	#REF!	#REF!	#REF!
	1918000	#REF!	#REF!	#REF!	#REF!	#REF!	#REF!
	1919000	#REF!	#REF!	#REF!	#REF!	#REF!	#REF!
	1920000	#REF!	#REF!	#REF!	#REF!	#REF!	#REF!
	1921000	#REF!	#REF!	#REF!	#REF!	#REF!	#REF!
	1922000	#REF!	#REF!	#REF!	#REF!	#REF!	#REF!
	1923000	#REF!	#REF!	#REF!	#REF!	#REF!	#REF!
	1924000	#REF!	#REF!	#REF!	#REF!	#REF!	#REF!
	1925000	#REF!	#REF!	#REF!	#REF!	#REF!	#REF!
	1926000	#REF!	#REF!	#REF!	#REF!	#REF!	#REF!
	1927000	#REF!	#REF!	#REF!	#REF!	#REF!	#REF!
	1928000	#REF!	#REF!	#REF!	#REF!	#REF!	#REF!
	1929000	#REF!	#REF!	#REF!	#REF!	#REF!	#REF!
	1930000	#REF!	#REF!	#REF!	#REF!	#REF!	#REF!
	1931000	#REF!	#REF!	#REF!	#REF!	#REF!	#REF!
	1932000	#REF!	#REF!	#REF!	#REF!	#REF!	#REF!
	1933000	#REF!	#REF!	#REF!	#REF!	#REF!	#REF!
	1934000	#REF!	#REF!	#REF!	#REF!	#REF!	#REF!
	1935000	#REF!	#REF!	#REF!	#REF!	#REF!	#REF!
	1936000	#REF!	#REF!	#REF!	#REF!	#REF!	#REF!
	1937000	#REF!	#REF!	#REF!	#REF!	#REF!	#REF!
	1938000	#REF!	#REF!	#REF!	#REF!	#REF!	#REF!
	1939000	#REF!	#REF!	#REF!	#REF!	#REF!	#REF!
	1940000	#REF!	#REF!	#REF!	#REF!	#REF!	#REF!
	1941000	#REF!	#REF!	#REF!	#REF!	#REF!	#REF!
	1942000	#REF!	#REF!	#REF!	#REF!	#REF!	#REF!
	1943000	#REF!	#REF!	#REF!	#REF!	#REF!	#REF!
	1944000	#REF!	#REF!	#REF!	#REF!	#REF!	#REF!
	1945000	#REF!	#REF!	#REF!	#REF!	#REF!	#REF!
	1946000	#REF!	#REF!	#REF!	#REF!	#REF!	#REF!
	1947000	#REF!	#REF!	#REF!	#REF!	#REF!	#REF!
	1948000	#REF!	#REF!	#REF!	#REF!	#REF!	#REF!
	1949000	#REF!	#REF!	#REF!	#REF!	#REF!	#REF!
	1950000	#REF!	#REF!	#REF!	#REF!	#REF!	#REF!
	1951000	#REF!	#REF!	#REF!	#REF!	#REF!	#REF!
	1952000	#REF!	#REF!	#REF!	#REF!	#REF!	#REF!
	1953000	#REF!	#REF!	#REF!	#REF!	#REF!	#REF!
	1954000	#REF!	#REF!	#REF!	#REF!	#REF!	#REF!
	1955000	#REF!	#REF!	#REF!	#REF!	#REF!	#REF!
	1956000	#REF!	#REF!	#REF!	#REF!	#REF!	#REF!
	1957000	#REF!	#REF!	#REF!	#REF!	#REF!	#REF!
	1958000	#REF!	#REF!	#REF!	#REF!	#REF!	#REF!
	1959000	#REF!	#REF!	#REF!	#REF!	#REF!	#REF!
	1960000	#REF!	#REF!	#REF!	#REF!	#REF!	#REF!
	1961000	#REF!	#REF!	#REF!	#REF!	#REF!	#REF!
	1962000	#REF!	#REF!	#REF!	#REF!	#REF!	#REF!
	1963000	#REF!	#REF!	#REF!	#REF!	#REF!	#REF!
	1964000	#REF!	#REF!	#REF!	#REF!	#REF!	#REF!
	1965000	#REF!	#REF!	#REF!	#REF!	#REF!	#REF!
	1966000	#REF!	#REF!	#REF!	#REF!	#REF!	#REF!
	1967000	#REF!	#REF!	#REF!	#REF!	#REF!	#REF!
	1968000	#REF!	#REF!	#REF!	#REF!	#REF!	#REF!
	1969000	#REF!	#REF!	#REF!	#REF!	#REF!	#REF!
	1970000	#REF!	#REF!	#REF!	#REF!	#REF!	#REF!
	1971000	#REF!	#REF!	#REF!	#REF!	#REF!	#REF!
	1972000	#REF!	#REF!	#REF!	#REF!	#REF!	#REF!
	1973000	#REF!	#REF!	#REF!	#REF!	#REF!	#REF!
	1974000	#REF!	#REF!	#REF!	#REF!	#REF!	#REF!
	1975000	#REF!	#REF!	#REF!	#REF!	#REF!	#REF!
	1976000	#REF!	#REF!	#REF!	#REF!	#REF!	#REF!
	1977000	#REF!	#REF!	#REF!	#REF!	#REF!	#REF!
	1978000	#REF!	#REF!	#REF!	#REF!	#REF!	#REF!
	1979000	#REF!	#REF!	#REF!	#REF!	#REF!	#REF!
	1980000	#REF!	#REF!	#REF!	#REF!	#REF!	#REF!
	1981000	#REF!	#REF!	#REF!	#REF!	#REF!	#REF!
	1982000	#REF!	#REF!	#REF!	#REF!	#REF!	#REF!
	1983000	#REF!	#REF!	#REF!	#REF!	#REF!	#REF!
	1984000	#REF!	#REF!	#REF!	#REF!	#REF!	#REF!
	1985000	#REF!	#REF!	#REF!	#REF!	#REF!	#REF!
	1986000	#REF!	#REF!	#REF!	#REF!	#REF!	#REF!
	1987000	#REF!	#REF!	#REF!	#REF!	#REF!	#REF!
	1988000	#REF!	#REF!	#REF!	#REF!	#REF!	#REF!
	1989000	#REF!	#REF!	#REF!	#REF!	#REF!	#REF!
	1990000	#REF!	#REF!	#REF!	#REF!	#REF!	#REF!
	1991000	#REF!	#REF!	#REF!	#REF!	#REF!	#REF!
	1992000	#REF!	#REF!	#REF!	#REF!	#REF!	#REF!
	1993000	#REF!	#REF!	#REF!	#REF!	#REF!	#REF!
	1994000	#REF!	#REF!	#REF!	#REF!	#REF!	#REF!
	1995000	#REF!	#REF!	#REF!	#REF!	#REF!	#REF!
	1996000	#REF!	#REF!	#REF!	#REF!	#REF!	#REF!
	1997000	#REF!	#REF!	#REF!	#REF!	#REF!	#REF!
[truncated: 7,998 more rows]

## Sheet: Fig 3b
Data Table. Figure 3b. Average chromatin interaction frequency across the genome normalized against SAFE Hi-C for the Drosophila genome.
	Genomic distance (bp)	SAFE Hi-C	4 cycles	8 cycles	12 cycles	16 cycles	20 cycles
	100	1	0.763824	0.790173	0.81482	0.890744	0.97085
	1000	1	0.887921	0.896633	0.899818	0.939805	0.978026
	2000	1	1.04665	1.04076	1.03974	1.0106	0.982043
	3000	1	1.04733	1.04529	1.04026	1.01538	0.985231
	4000	1	1.04829	1.04255	1.03973	1.01183	0.980501
	5000	1	1.04438	1.04032	1.03563	1.01166	0.971294
	6000	1	1.0465	1.04073	1.0368	1.0096	0.976535
	7000	1	1.04603	1.04235	1.04097	1.01214	0.976825
	8000	1	1.04562	1.04219	1.03435	1.00857	0.977274
	9000	1	1.05209	1.04354	1.03775	1.00976	0.981815
	10000	1	1.04826	1.04563	1.04216	1.00938	0.979603
	11000	1	1.05476	1.04686	1.04267	1.01846	0.981108
	12000	1	1.05282	1.04675	1.04089	1.01984	0.988022
	13000	1	1.05039	1.04542	1.04021	1.01425	0.983483
	14000	1	1.04793	1.04751	1.03973	1.01077	0.982015
	15000	1	1.05267	1.0467	1.04066	1.01351	0.982572
	16000	1	1.0547	1.04639	1.04088	1.01852	0.975633
	17000	1	1.05127	1.0423	1.04087	1.01331	0.990948
	18000	1	1.05588	1.04444	1.04205	1.02074	0.985197
	19000	1	1.04557	1.04472	1.03639	1.01487	0.987974
	20000	1	1.05573	1.05372	1.04681	1.01245	0.981087
	21000	1	1.04919	1.0463	1.03818	1.00572	0.973546
	22000	1	1.04695	1.04677	1.04112	1.01542	0.977076
	23000	1	1.04904	1.0416	1.04106	1.01622	0.989727
	24000	1	1.05063	1.04815	1.04288	1.0142	0.978421
	25000	1	1.0518	1.04757	1.03978	1.0147	0.985705
	26000	1	1.05158	1.04867	1.04012	1.01213	0.988234
	27000	1	1.04801	1.04573	1.03764	1.01554	0.991681
	28000	1	1.05771	1.04754	1.04247	1.01957	0.982711
	29000	1	1.05031	1.05076	1.0447	1.01313	0.988619
	30000	1	1.04998	1.04122	1.03592	1.01375	0.986064
	31000	1	1.04376	1.04316	1.04281	1.01167	0.972356
	32000	1	1.04647	1.037	1.03895	1.00478	0.969074
	33000	1	1.05195	1.04704	1.03957	1.00643	0.977295
	34000	1	1.04718	1.0482	1.03429	1.01413	0.987102
	35000	1	1.05036	1.04262	1.04484	1.00863	0.98542
	36000	1	1.04469	1.04354	1.03379	1.01091	0.975781
	37000	1	1.04981	1.04359	1.02991	1.0039	0.989823
	38000	1	1.0546	1.04818	1.04324	1.00795	0.980519
	39000	1	1.06004	1.0427	1.03543	1.02214	0.98629
	40000	1	1.03853	1.04206	1.03135	1.007	0.980821
	41000	1	1.05193	1.05252	1.04651	1.01269	0.98683
	42000	1	1.05363	1.04433	1.04375	1.01359	1.00038
	43000	1	1.05787	1.05812	1.0423	1.01941	1.01337
	44000	1	1.05921	1.04425	1.04444	1.01696	0.983791
	45000	1	1.06023	1.04972	1.04139	1.01206	1.00726
	46000	1	1.04412	1.04379	1.03794	1.00592	0.980796
	47000	1	1.05049	1.04766	1.04058	1.01354	0.987892
	48000	1	1.04949	1.04272	1.03507	1.00736	0.987097
	49000	1	1.05902	1.05069	1.04491	1.02245	0.979878
	50000	1	1.05259	1.04525	1.04282	1.00869	1.0007
	51000	1	1.03952	1.04423	1.03086	1.01342	0.989889
	52000	1	1.06108	1.0653	1.0479	1.03529	1.00613
	53000	1	1.05147	1.04449	1.03986	1.01201	0.971406
	54000	1	1.04113	1.03405	1.03134	1.01081	0.9662
	55000	1	1.03991	1.0296	1.03023	1.00105	0.997364
	56000	1	1.05657	1.04728	1.04548	1.0192	0.982853
	57000	1	1.05776	1.05969	1.04264	1.01352	0.976195
	58000	1	1.04748	1.03567	1.04113	1.0105	0.984086
	59000	1	1.05157	1.04942	1.04039	1.01473	0.979972
	60000	1	1.0543	1.05662	1.03556	1.01843	0.983079
	61000	1	1.04951	1.03995	1.0419	1.0124	1.01378
	62000	1	1.05998	1.04498	1.05097	1.01609	0.972841
	63000	1	1.05245	1.04384	1.02923	1.01185	0.97869
	64000	1	1.06199	1.05025	1.04517	1.01977	1.00112
	65000	1	1.04442	1.04639	1.03262	1.00844	0.983406
	66000	1	1.03745	1.0361	1.03367	1.01177	0.988191
	67000	1	1.05045	1.05156	1.0365	1.02216	0.995884
	68000	1	1.05714	1.04436	1.03952	1.02047	0.995835
	69000	1	1.05003	1.04953	1.03728	1.01231	0.990097
	70000	1	1.05031	1.04869	1.04121	1.02164	0.990522
	71000	1	1.05344	1.04688	1.04581	1.02507	0.964607
	72000	1	1.03732	1.04842	1.03345	1.00995	1.00931
	73000	1	1.05469	1.04085	1.03889	1.00687	0.990147
	74000	1	1.05549	1.04035	1.03532	1.01502	0.982352
	75000	1	1.06224	1.05474	1.04637	1.02987	0.993038
	76000	1	1.05637	1.04448	1.03824	1.02188	1.01264
	77000	1	1.05669	1.05472	1.03596	1.00906	0.977125
	78000	1	1.05042	1.04298	1.03353	1.01038	0.975321
	79000	1	1.05273	1.05314	1.0386	1.01294	0.972623
	80000	1	1.05699	1.04598	1.03091	1.0097	0.99018
	81000	1	1.05175	1.04298	1.03897	1.02242	0.96383
	82000	1	1.0546	1.0477	1.04799	1.00794	0.983916
	83000	1	1.04988	1.04291	1.03577	1.01546	0.98033
	84000	1	1.06236	1.03957	1.03979	1.01437	0.990407
	85000	1	1.06041	1.05025	1.05569	1.02657	1.00239
	86000	1	1.04994	1.05699	1.03758	1.00507	0.982589
	87000	1	1.03937	1.03548	1.02978	1.01126	0.966521
	88000	1	1.04572	1.04278	1.03171	1.00461	1.00177
	89000	1	1.04491	1.04484	1.03006	1.01167	0.972229
	90000	1	1.04526	1.0381	1.02569	1.01463	1.01105
	91000	1	1.04684	1.04378	1.03843	1.0324	0.991132
	92000	1	1.0582	1.05435	1.04626	1.01664	0.976516
	93000	1	1.0535	1.05669	1.04598	1.0232	1.00452
	94000	1	1.04469	1.03908	1.0371	1.01374	0.995796
	95000	1	1.05593	1.04401	1.04643	1.01358	0.973181
	96000	1	1.06923	1.05496	1.05253	1.01976	0.992056
	97000	1	1.06068	1.05494	1.0441	1.02812	0.994096
	98000	1	1.05259	1.05188	1.03629	1.01873	0.981665
	99000	1	1.05766	1.04639	1.0375	1.01589	0.987946
	100000	1	1.05388	1.0475	1.03977	1.01756	0.991724
	101000	1	1.05414	1.04794	1.04047	1.01786	0.989793
	102000	1	1.05498	1.04858	1.04143	1.01655	0.990273
	103000	1	1.05456	1.04817	1.04108	1.01573	0.991427
	104000	1	1.05474	1.04762	1.04061	1.01416	0.990006
	105000	1	1.05547	1.04845	1.04075	1.01407	0.989761
	106000	1	1.05539	1.0485	1.04076	1.01333	0.990604
	107000	1	1.05493	1.0479	1.03972	1.01309	0.990646
	108000	1	1.05392	1.04747	1.03922	1.01174	0.990723
	109000	1	1.05374	1.04693	1.03923	1.01191	0.991606
	110000	1	1.05375	1.04717	1.03929	1.01092	0.991438
	111000	1	1.05456	1.04757	1.03921	1.01096	0.989882
	112000	1	1.05465	1.04699	1.03935	1.01092	0.987457
	113000	1	1.05411	1.04637	1.03934	1.00918	0.988472
	114000	1	1.05387	1.04625	1.0395	1.00938	0.987424
	115000	1	1.0536	1.04574	1.03943	1.00895	0.987002
	116000	1	1.05333	1.04538	1.03957	1.00878	0.987479
	117000	1	1.05415	1.04634	1.03993	1.00957	0.988562
	118000	1	1.05468	1.04667	1.0402	1.01051	0.991202
	119000	1	1.05466	1.04711	1.04085	1.01047	0.991282
	120000	1	1.05384	1.04727	1.04038	1.01013	0.991306
	121000	1	1.05412	1.04679	1.04048	1.00905	0.990262
	122000	1	1.05482	1.04703	1.04052	1.00955	0.991699
	123000	1	1.05365	1.04586	1.03925	1.01036	0.991292
	124000	1	1.05381	1.04608	1.03951	1.0115	0.990953
	125000	1	1.05351	1.04693	1.04046	1.013	0.992826
	126000	1	1.05327	1.04616	1.04107	1.01321	0.992867
	127000	1	1.05329	1.04691	1.04017	1.01439	0.99309
	128000	1	1.05237	1.04691	1.04083	1.01433	0.992789
	129000	1	1.05306	1.04712	1.04119	1.01521	0.99278
	130000	1	1.05325	1.04776	1.04168	1.01493	0.991583
	131000	1	1.05259	1.04759	1.04113	1.0165	0.990911
	132000	1	1.05199	1.047	1.04091	1.01672	0.99211
	133000	1	1.05209	1.04728	1.04117	1.01729	0.993468
	134000	1	1.05256	1.0479	1.04093	1.01799	0.993157
	135000	1	1.05259	1.04861	1.04169	1.01922	0.995362
	136000	1	1.05332	1.04929	1.04224	1.01922	0.994613
	137000	1	1.05344	1.04918	1.04202	1.01953	0.994008
	138000	1	1.05296	1.04869	1.04212	1.0194	0.99376
	139000	1	1.05238	1.04902	1.04269	1.01868	0.994822
	140000	1	1.05238	1.0491	1.04307	1.01917	0.994489
	141000	1	1.0524	1.04943	1.0427	1.02004	0.995833
	142000	1	1.05143	1.04885	1.04221	1.01959	0.996076
	143000	1	1.05022	1.04767	1.04262	1.01894	0.995748
	144000	1	1.05085	1.04846	1.04295	1.01812	0.994934
	145000	1	1.05087	1.04831	1.04295	1.01814	0.994248
	146000	1	1.05051	1.04672	1.04214	1.0178	0.995354
	147000	1	1.05045	1.0473	1.04154	1.01743	0.99541
	148000	1	1.05039	1.04633	1.04164	1.01666	0.994944
	149000	1	1.05112	1.04686	1.04113	1.01699	0.993553
	150000	1	1.05064	1.04656	1.04091	1.01631	0.99265
	151000	1	1.05106	1.04654	1.04131	1.01663	0.993854
	152000	1	1.05087	1.04605	1.04193	1.01625	0.995031
	153000	1	1.05003	1.04583	1.04228	1.01539	0.995247
	154000	1	1.04997	1.04677	1.04283	1.01563	0.99456
	155000	1	1.05054	1.04633	1.04264	1.0162	0.993219
	156000	1	1.05037	1.04553	1.04261	1.01404	0.990581
	157000	1	1.04943	1.04466	1.04306	1.01492	0.990446
	158000	1	1.04955	1.04447	1.04247	1.01474	0.989932
	159000	1	1.04925	1.0446	1.04227	1.01528	0.991725
	160000	1	1.0495	1.04482	1.04197	1.01649	0.990423
	161000	1	1.04939	1.04429	1.04153	1.01762	0.993463
	162000	1	1.04969	1.04415	1.04153	1.01701	0.991707
	163000	1	1.05032	1.04586	1.04215	1.01897	0.99113
	164000	1	1.05131	1.04782	1.04265	1.01924	0.991744
	165000	1	1.05114	1.04667	1.04202	1.01933	0.992645
	166000	1	1.05148	1.04608	1.04228	1.01929	0.993204
	167000	1	1.05234	1.0469	1.04241	1.01926	0.992234
	168000	1	1.05269	1.04683	1.04243	1.02062	0.993236
	169000	1	1.05218	1.04623	1.04283	1.02123	0.992291
	170000	1	1.0525	1.04585	1.04287	1.02033	0.993369
	171000	1	1.05322	1.0455	1.04311	1.02181	0.994904
	172000	1	1.05187	1.04496	1.04222	1.02085	0.994401
	173000	1	1.05165	1.04469	1.04199	1.01987	0.993616
	174000	1	1.053	1.04546	1.04226	1.02096	0.994379
	175000	1	1.05224	1.04529	1.04147	1.02166	0.995103
	176000	1	1.051	1.04544	1.04164	1.01987	0.995038
	177000	1	1.05177	1.0461	1.0418	1.02144	0.997244
	178000	1	1.05274	1.04778	1.04176	1.02145	0.997324
	179000	1	1.05391	1.04855	1.04231	1.02234	0.999507
	180000	1	1.05387	1.04844	1.04167	1.02116	0.996991
	181000	1	1.05301	1.04716	1.04142	1.02036	0.996638
	182000	1	1.05367	1.04755	1.04231	1.01953	0.993241
	183000	1	1.05397	1.04712	1.0424	1.01791	0.992093
	184000	1	1.05365	1.04583	1.04141	1.01775	0.991494
	185000	1	1.05343	1.04512	1.04012	1.01652	0.991318
	186000	1	1.0552	1.04698	1.04111	1.01838	0.992136
	187000	1	1.05486	1.04632	1.0403	1.01836	0.991099
	188000	1	1.05541	1.04745	1.04142	1.02019	0.99059
	189000	1	1.05449	1.04752	1.04153	1.01956	0.990281
	190000	1	1.05558	1.04939	1.04225	1.02025	0.990919
	191000	1	1.05527	1.04899	1.04213	1.02099	0.994595
	192000	1	1.05606	1.04928	1.0426	1.02153	0.994349
	193000	1	1.05729	1.05063	1.04263	1.02178	0.996005
	194000	1	1.05884	1.05091	1.04425	1.02295	0.997406
	195000	1	1.05803	1.05127	1.04332	1.02201	0.997466
	196000	1	1.05799	1.05	1.04344	1.02248	0.996735
	197000	1	1.05823	1.04901	1.04437	1.02331	0.99822
	198000	1	1.0578	1.04761	1.04351	1.02292	0.994655
	199000	1	1.05679	1.04719	1.04261	1.02258	0.995272
	200000	1	1.05454	1.04599	1.04192	1.0219	0.996161
	201000	1	1.0549	1.04496	1.04248	1.02307	0.99752
	202000	1	1.05525	1.04523	1.04173	1.0233	0.998673
	203000	1	1.05667	1.04595	1.04256	1.0224	1.00038
	204000	1	1.05616	1.0453	1.04276	1.02251	1.00066
	205000	1	1.05746	1.04545	1.04434	1.02004	1.0017
	206000	1	1.05697	1.04476	1.0441	1.02014	1.00141
	207000	1	1.05549	1.0434	1.04352	1.01906	1.00155
	208000	1	1.05622	1.04491	1.04443	1.01843	1.00249
	209000	1	1.05529	1.04378	1.04348	1.01752	0.999898
	210000	1	1.05603	1.04333	1.04299	1.01791	0.999903
	211000	1	1.05589	1.04212	1.04218	1.01822	1.00094
	212000	1	1.05585	1.04304	1.04278	1.01784	0.999468
	213000	1	1.05451	1.04244	1.04248	1.01669	0.998345
	214000	1	1.05317	1.04236	1.04236	1.01621	0.996196
	215000	1	1.05307	1.04287	1.04093	1.01737	0.996085
	216000	1	1.05422	1.04221	1.04256	1.01753	0.997203
	217000	1	1.05484	1.04319	1.0422	1.01588	0.997933
	218000	1	1.05484	1.04418	1.04166	1.0168	0.996663
	219000	1	1.05528	1.04532	1.04121	1.01698	0.997317
	220000	1	1.05602	1.04514	1.04164	1.01717	0.996907
	221000	1	1.05545	1.04533	1.04145	1.01662	0.994189
	222000	1	1.0566	1.04679	1.04237	1.01754	0.994194
	223000	1	1.05744	1.04757	1.0432	1.01685	0.992596
	224000	1	1.05582	1.04675	1.04247	1.01767	0.992748
	225000	1	1.05593	1.04746	1.04305	1.0197	0.993431
	226000	1	1.0548	1.04756	1.04184	1.02233	0.995251
	227000	1	1.05621	1.04769	1.04288	1.024	0.99713
	228000	1	1.05692	1.04887	1.04334	1.02321	0.996039
	229000	1	1.0551	1.04859	1.04264	1.02468	0.996612
	230000	1	1.05313	1.04723	1.04135	1.02274	0.996353
	231000	1	1.05419	1.04795	1.04211	1.02163	0.995199
	232000	1	1.0536	1.04802	1.04214	1.02162	0.997014
	233000	1	1.05335	1.04749	1.04248	1.02141	0.998286
	234000	1	1.05387	1.04887	1.04232	1.0213	1.00119
	235000	1	1.0545	1.04765	1.04204	1.02268	1.00338
	236000	1	1.05429	1.04782	1.04187	1.0223	1.00365
	237000	1	1.05329	1.04823	1.04005	1.02397	1.00261
	238000	1	1.05351	1.04896	1.04074	1.02379	1.00246
	239000	1	1.05375	1.05048	1.04101	1.02467	1.00487
	240000	1	1.05376	1.05064	1.04076	1.02335	1.00856
	241000	1	1.05308	1.05045	1.04	1.02416	1.00857
	242000	1	1.05451	1.05105	1.04091	1.02494	1.00839
	243000	1	1.05359	1.05021	1.03991	1.02534	1.00755
	244000	1	1.05276	1.04941	1.0398	1.02497	1.00933
	245000	1	1.05106	1.04749	1.03782	1.02399	1.0082
	246000	1	1.05159	1.04762	1.03715	1.02413	1.00989
	247000	1	1.05175	1.04617	1.03859	1.02237	1.00725
	248000	1	1.0509	1.04568	1.03822	1.02121	1.0048
	249000	1	1.05012	1.04566	1.03815	1.02265	1.00589
	250000	1	1.0503	1.04473	1.03762	1.02295	1.00527
	251000	1	1.05325	1.04571	1.03953	1.02528	1.00803
	252000	1	1.05202	1.04528	1.03944	1.02712	1.00735
	253000	1	1.05157	1.04564	1.04002	1.02676	1.00806
	254000	1	1.05176	1.04582	1.03991	1.02834	1.00641
	255000	1	1.05163	1.04524	1.04007	1.0295	1.00443
	256000	1	1.05474	1.04478	1.04207	1.02842	1.00318
	257000	1	1.05344	1.0438	1.04252	1.02673	1.0023
	258000	1	1.05313	1.043	1.04347	1.02523	1.00289
	259000	1	1.05414	1.0431	1.04433	1.02719	1.00348
	260000	1	1.05404	1.04215	1.04405	1.026	1.00362
	261000	1	1.05225	1.04238	1.04327	1.02586	1.00061
	262000	1	1.05286	1.04283	1.04281	1.02613	1.00143
	263000	1	1.05319	1.042	1.04255	1.02482	1.00206
	264000	1	1.05261	1.0416	1.04277	1.02395	1.00226
	265000	1	1.0529	1.04267	1.04249	1.0247	1.00028
	266000	1	1.05475	1.04411	1.044	1.02561	1.00433
	267000	1	1.05388	1.04497	1.04384	1.02441	1.00391
	268000	1	1.05392	1.04751	1.04328	1.02504	1.00366
	269000	1	1.05364	1.04901	1.04308	1.02471	1.00584
	270000	1	1.05308	1.04873	1.04385	1.02491	1.00827
	271000	1	1.05396	1.05049	1.0445	1.02362	1.01235
	272000	1	1.05287	1.05075	1.04399	1.02285	1.00973
	273000	1	1.05382	1.05201	1.04493	1.02257	1.01267
	274000	1	1.05492	1.05246	1.04511	1.02205	1.01009
	275000	1	1.05406	1.05198	1.04424	1.02184	1.00809
	276000	1	1.05386	1.05165	1.04386	1.01962	1.00837
	277000	1	1.05024	1.05112	1.0417	1.02008	1.00701
	278000	1	1.0522	1.05248	1.04182	1.02058	1.00799
	279000	1	1.05248	1.05283	1.04067	1.02194	1.00735
	280000	1	1.05144	1.0524	1.03901	1.02061	1.0052
	281000	1	1.05251	1.05322	1.03954	1.02067	1.00443
	282000	1	1.05312	1.05112	1.04072	1.02205	1.00793
	283000	1	1.05347	1.05145	1.04264	1.02227	1.00644
	284000	1	1.05223	1.05228	1.04224	1.02465	1.00789
	285000	1	1.05263	1.0518	1.04241	1.02358	1.0073
	286000	1	1.05203	1.05068	1.04199	1.0246	1.0049
	287000	1	1.05251	1.0514	1.04271	1.02485	1.00187
	288000	1	1.05159	1.04961	1.04217	1.02475	1.00102
	289000	1	1.0518	1.0513	1.04201	1.02642	1.00443
	290000	1	1.05228	1.05098	1.04222	1.02699	1.00416
	291000	1	1.05264	1.05022	1.0417	1.02505	1.00222
	292000	1	1.05235	1.05162	1.04067	1.02402	0.996502
	293000	1	1.05155	1.05094	1.03911	1.0231	0.999546
	294000	1	1.05025	1.05019	1.03862	1.02114	1.00026
	295000	1	1.04942	1.04933	1.03789	1.02216	1.00177
	296000	1	1.04908	1.04964	1.03809	1.0215	1.00386
	297000	1	1.04823	1.05022	1.03757	1.02155	1.00172
	298000	1	1.04918	1.05062	1.03856	1.02138	1.00211
	299000	1	1.04857	1.05109	1.04269	1.02181	1.0054
	300000	1	1.04972	1.0524	1.04362	1.02021	1.0063
	301000	1	1.04898	1.05219	1.04401	1.01971	1.00911
	302000	1	1.04842	1.05167	1.04323	1.0207	1.01055
	303000	1	1.04869	1.05366	1.04431	1.02087	1.00907
	304000	1	1.0492	1.05284	1.04232	1.01925	1.00914
	305000	1	1.05003	1.05264	1.0436	1.01908	1.0084
	306000	1	1.05036	1.05243	1.04236	1.0181	1.00647
	307000	1	1.05214	1.05285	1.0429	1.01875	1.00845
	308000	1	1.05017	1.0521	1.04195	1.01768	1.00691
	309000	1	1.05112	1.05153	1.04136	1.02077	1.00766
	310000	1	1.04869	1.04749	1.03996	1.01826	1.00508
	311000	1	1.04913	1.04738	1.0409	1.01824	1.00332
	312000	1	1.04938	1.04979	1.04128	1.02002	1.00343
	313000	1	1.05047	1.0477	1.04294	1.02209	1.00722
	314000	1	1.05185	1.04902	1.04426	1.02325	1.00497
	315000	1	1.0516	1.04704	1.0429	1.02494	1.00264
	316000	1	1.04997	1.04539	1.04123	1.02261	1.00089
	317000	1	1.05189	1.04703	1.04191	1.02545	1.00183
	318000	1	1.05267	1.0471	1.04329	1.02689	1.00249
	319000	1	1.05283	1.04907	1.04596	1.03016	1.00545
	320000	1	1.05281	1.04733	1.04086	1.03114	1.00232
	321000	1	1.0513	1.04482	1.04065	1.03046	1.00177
	322000	1	1.05192	1.04478	1.04007	1.03055	1.00063
	323000	1	1.05214	1.04433	1.04187	1.03175	1.00045
	324000	1	1.05256	1.04459	1.04127	1.03103	1.00154
	325000	1	1.05181	1.04431	1.04137	1.02985	1.0023
	326000	1	1.053	1.04526	1.04087	1.02996	1.00263
	327000	1	1.05099	1.04687	1.04211	1.0301	1.00528
	328000	1	1.04915	1.04621	1.04127	1.02797	1.00601
	329000	1	1.04974	1.04657	1.04105	1.02907	1.01033
	330000	1	1.05008	1.04872	1.04353	1.02783	1.00932
	331000	1	1.05141	1.04862	1.04274	1.0284	1.00771
	332000	1	1.05107	1.04937	1.04134	1.02819	1.00809
	333000	1	1.04872	1.04789	1.03886	1.0259	1.00529
	334000	1	1.04714	1.0464	1.03654	1.02521	1.0063
	335000	1	1.04736	1.04578	1.03628	1.02807	1.00766
	336000	1	1.04779	1.04787	1.03665	1.02861	1.00724
	337000	1	1.04894	1.04898	1.03843	1.0293	1.00749
	338000	1	1.04639	1.04686	1.03854	1.02496	1.00469
	339000	1	1.04727	1.04701	1.03841	1.02586	1.00518
	340000	1	1.04671	1.04496	1.03498	1.02459	1.00501
	341000	1	1.04636	1.04605	1.03609	1.0226	1.00596
	342000	1	1.04564	1.04556	1.03395	1.02189	1.00578
	343000	1	1.04458	1.04501	1.03521	1.02109	1.00766
	344000	1	1.04455	1.04507	1.03522	1.01923	1.01142
	345000	1	1.04635	1.04507	1.03513	1.01884	1.01311
	346000	1	1.04647	1.04601	1.03575	1.01987	1.01404
	347000	1	1.04605	1.04664	1.03622	1.01809	1.01746
	348000	1	1.04719	1.04695	1.03627	1.02165	1.01929
	349000	1	1.04919	1.05005	1.0375	1.02387	1.02017
	350000	1	1.05125	1.04933	1.03815	1.02356	1.02107
	351000	1	1.05205	1.04868	1.03782	1.02225	1.02403
	352000	1	1.05334	1.0499	1.04005	1.02436	1.02704
	353000	1	1.05229	1.04817	1.04043	1.02533	1.02713
	354000	1	1.05398	1.04968	1.04161	1.02579	1.02824
	355000	1	1.05377	1.05133	1.04343	1.02434	1.02719
	356000	1	1.05319	1.05189	1.04367	1.02065	1.02746
	357000	1	1.05145	1.05013	1.04243	1.01739	1.02441
	358000	1	1.05159	1.05064	1.04246	1.01761	1.02512
	359000	1	1.05229	1.05216	1.04073	1.0197	1.02542
	360000	1	1.05218	1.05349	1.04152	1.01813	1.02631
	361000	1	1.05281	1.05442	1.0426	1.0222	1.02144
	362000	1	1.05282	1.05348	1.04282	1.02275	1.0188
	363000	1	1.05368	1.05508	1.04517	1.0242	1.01607
	364000	1	1.05386	1.05598	1.04423	1.02373	1.01117
	365000	1	1.05261	1.05436	1.04277	1.02267	1.00832
	366000	1	1.05074	1.05401	1.04311	1.02428	1.00602
	367000	1	1.05166	1.05451	1.04393	1.02378	1.00922
	368000	1	1.05164	1.05202	1.04461	1.02287	1.00593
	369000	1	1.05144	1.05074	1.04408	1.02115	1.00387
	370000	1	1.04993	1.04778	1.04407	1.0194	1.00658
	371000	1	1.04795	1.04764	1.04332	1.01676	1.0055
	372000	1	1.04795	1.04776	1.04245	1.01523	1.00238
	373000	1	1.04683	1.0466	1.04191	1.01343	1.00145
	374000	1	1.04678	1.04796	1.04414	1.01341	1.00055
	375000	1	1.04691	1.04466	1.04299	1.01307	0.998319
	376000	1	1.04872	1.04436	1.04294	1.01506	1.00103
	377000	1	1.04879	1.04367	1.04291	1.01308	1.00326
	378000	1	1.05093	1.04449	1.04466	1.01439	1.0064
	379000	1	1.05113	1.04438	1.0454	1.01515	1.00621
	380000	1	1.05265	1.04408	1.04825	1.01426	1.00768
	381000	1	1.05151	1.04175	1.04727	1.0142	1.00748
	382000	1	1.05172	1.04056	1.04693	1.0079	1.01006
	383000	1	1.05034	1.04144	1.04562	1.00979	1.01553
	384000	1	1.05135	1.04279	1.0453	1.00993	1.01888
	385000	1	1.0514	1.04256	1.0461	1.01324	1.02479
	386000	1	1.05357	1.04421	1.04631	1.01314	1.0224
	387000	1	1.0546	1.04434	1.04551	1.01363	1.02127
	388000	1	1.05444	1.0431	1.04506	1.0157	1.01444
	389000	1	1.05384	1.04431	1.04395	1.01539	1.01483
	390000	1	1.05437	1.04529	1.04585	1.01542	1.01787
	391000	1	1.0551	1.04655	1.04697	1.01718	1.01537
	392000	1	1.0543	1.04741	1.04891	1.02159	1.01288
	393000	1	1.0535	1.04684	1.04962	1.02229	1.01149
	394000	1	1.05335	1.04821	1.04935	1.02084	1.01223
	395000	1	1.05357	1.04911	1.04738	1.01984	1.01173
	396000	1	1.05421	1.05061	1.04977	1.01993	1.01331
	397000	1	1.0546	1.05035	1.04988	1.01958	1.01227
	398000	1	1.05469	1.05026	1.04963	1.02548	1.01172
	399000	1	1.05327	1.05029	1.04847	1.02654	1.01231
	400000	1	1.05312	1.0514	1.04795	1.02728	1.01628
	401000	1	1.05213	1.05054	1.04731	1.02923	1.01506
	402000	1	1.0519	1.04963	1.0461	1.02861	1.01537
	403000	1	1.0518	1.0509	1.04484	1.02778	1.01703
	404000	1	1.05268	1.0511	1.04547	1.02635	1.01563
	405000	1	1.05113	1.04978	1.04627	1.02521	1.01431
	406000	1	1.05109	1.04908	1.04584	1.02366	1.00878
	407000	1	1.04941	1.04865	1.04541	1.02577	1.00976
	408000	1	1.0477	1.04658	1.04427	1.02458	1.01038
	409000	1	1.04692	1.04791	1.04441	1.02501	1.01251
	410000	1	1.04778	1.04836	1.04771	1.0276	1.01437
	411000	1	1.04707	1.04705	1.04536	1.02678	1.00855
	412000	1	1.04622	1.04551	1.04457	1.02573	1.0108
	413000	1	1.04574	1.04586	1.04413	1.02452	1.01256
	414000	1	1.0466	1.04727	1.04329	1.02489	1.01456
	415000	1	1.04747	1.04738	1.04418	1.0287	1.01529
	416000	1	1.04794	1.04561	1.04463	1.02913	1.01552
	417000	1	1.04778	1.04591	1.0447	1.03035	1.01648
	418000	1	1.04735	1.0467	1.04576	1.03176	1.01616
	419000	1	1.04689	1.04692	1.04647	1.03139	1.01428
	420000	1	1.04605	1.04543	1.04721	1.03066	1.01384
	421000	1	1.04852	1.04624	1.04751	1.03174	1.01414
	422000	1	1.04985	1.04778	1.04628	1.03053	1.01363
	423000	1	1.05143	1.04881	1.04745	1.03131	1.01784
	424000	1	1.05012	1.04832	1.04869	1.03155	1.01964
	425000	1	1.05136	1.0486	1.04986	1.03047	1.01842
	426000	1	1.05206	1.04885	1.04901	1.03247	1.02115
	427000	1	1.0532	1.04833	1.04988	1.03318	1.02405
	428000	1	1.05272	1.04809	1.05305	1.03172	1.02375
	429000	1	1.05318	1.04881	1.05333	1.03455	1.02177
	430000	1	1.05566	1.04698	1.05271	1.03305	1.02368
	431000	1	1.0555	1.04717	1.04947	1.0332	1.02282
	432000	1	1.05602	1.04673	1.05074	1.03514	1.02991
	433000	1	1.05401	1.04689	1.04939	1.03203	1.0265
	434000	1	1.05581	1.04579	1.04999	1.03198	1.02685
	435000	1	1.05353	1.04357	1.04823	1.03119	1.0244
	436000	1	1.05362	1.0432	1.04762	1.02818	1.0223
	437000	1	1.0536	1.04404	1.04834	1.03069	1.02363
	438000	1	1.05347	1.04298	1.04807	1.03224	1.02158
	439000	1	1.05254	1.04266	1.04567	1.02946	1.01741
	440000	1	1.05227	1.04328	1.04359	1.02776	1.01984
	441000	1	1.0538	1.04433	1.04414	1.02709	1.01913
	442000	1	1.05215	1.04517	1.04631	1.02869	1.01292
	443000	1	1.05105	1.04369	1.04809	1.03116	1.01537
	444000	1	1.04955	1.04316	1.04818	1.03328	1.01068
	445000	1	1.05062	1.04205	1.04719	1.03374	1.01293
	446000	1	1.0499	1.04065	1.04585	1.03634	1.01439
	447000	1	1.05417	1.04059	1.04614	1.03545	1.00942
	448000	1	1.05306	1.04268	1.04562	1.03471	1.00813
	449000	1	1.05392	1.04159	1.04071	1.03302	1.01078
	450000	1	1.05439	1.04097	1.04154	1.03209	1.01284
	451000	1	1.05345	1.04349	1.04399	1.0315	1.01362
	452000	1	1.05443	1.04304	1.04538	1.03288	1.01969
	453000	1	1.05564	1.04409	1.0454	1.03564	1.0196
	454000	1	1.0592	1.04675	1.0464	1.0384	1.02368
	455000	1	1.05804	1.04786	1.04463	1.03719	1.02032
	456000	1	1.05754	1.04776	1.04499	1.0389	1.02045
	457000	1	1.05935	1.04858	1.04478	1.04106	1.0176
	458000	1	1.05959	1.04924	1.04465	1.04209	1.01956
	459000	1	1.06227	1.05121	1.04558	1.04325	1.01985
	460000	1	1.06157	1.05098	1.047	1.04522	1.02113
	461000	1	1.06245	1.04961	1.04795	1.0441	1.01437
	462000	1	1.06333	1.05176	1.04841	1.04777	1.01966
	463000	1	1.06138	1.04722	1.04664	1.04178	1.01748
	464000	1	1.06297	1.04824	1.04582	1.03857	1.01608
	465000	1	1.06473	1.04876	1.04595	1.0366	1.01951
	466000	1	1.06586	1.05058	1.04535	1.03747	1.01745
	467000	1	1.06615	1.05122	1.04375	1.03436	1.01459
	468000	1	1.06081	1.04999	1.04475	1.03438	1.01768
	469000	1	1.06237	1.05112	1.04459	1.03495	1.01792
	470000	1	1.06228	1.05347	1.04763	1.0399	1.01509
	471000	1	1.06086	1.05403	1.04565	1.03637	1.01588
	472000	1	1.05973	1.05217	1.04379	1.03524	1.01614
	473000	1	1.05747	1.05198	1.04179	1.0331	1.00608
	474000	1	1.05905	1.05191	1.04275	1.03115	1.00496
	475000	1	1.05798	1.05007	1.04203	1.03152	0.999755
	476000	1	1.05543	1.04774	1.03903	1.02974	0.998529
	477000	1	1.05942	1.04927	1.0389	1.02911	1.00052
	478000	1	1.05699	1.04851	1.03905	1.02775	1.01217
	479000	1	1.05716	1.04821	1.03733	1.02562	1.0134
	480000	1	1.05404	1.04933	1.03606	1.02151	1.01397
	481000	1	1.05208	1.0473	1.03471	1.01713	1.01043
	482000	1	1.05071	1.05076	1.03425	1.01664	1.013
	483000	1	1.04949	1.04987	1.03519	1.01506	1.00861
	484000	1	1.05053	1.05263	1.03519	1.01907	1.01069
	485000	1	1.05012	1.05318	1.03589	1.02171	1.01193
	486000	1	1.0496	1.05607	1.03529	1.0228	1.01066
	487000	1	1.04782	1.05464	1.0354	1.02424	1.0098
	488000	1	1.04747	1.05412	1.03716	1.0255	1.01038
	489000	1	1.04789	1.05694	1.03663	1.02514	1.00511
	490000	1	1.04419	1.05084	1.03488	1.02269	1.00438
	491000	1	1.04459	1.05061	1.03323	1.01965	1.00384
	492000	1	1.04547	1.04957	1.03533	1.01813	0.99905
	493000	1	1.04301	1.05016	1.03566	1.02108	0.995998
	494000	1	1.04542	1.05011	1.03586	1.02149	1.00179
	495000	1	1.04503	1.05207	1.03708	1.02194	0.99941
	496000	1	1.04551	1.05208	1.03923	1.02229	0.999448
	497000	1	1.04964	1.05455	1.04494	1.02596	1.00639
	498000	1	1.04717	1.05287	1.04692	1.02549	1.00347
	499000	1	1.04711	1.05191	1.04676	1.02485	0.99551
	500000	1	1.04332	1.04853	1.04357	1.01948	0.98873
	501000	1	1.04382	1.04517	1.04415	1.02307	0.987637
	502000	1	1.04751	1.04894	1.04807	1.02872	0.993261
	503000	1	1.04859	1.04595	1.05008	1.03231	0.995601
	504000	1	1.04977	1.0455	1.0483	1.03137	0.996699
	505000	1	1.05253	1.04651	1.04854	1.03219	0.99826
	506000	1	1.05019	1.04436	1.04736	1.0305	0.993393
	507000	1	1.05182	1.04253	1.0479	1.03247	0.995732
	508000	1	1.05278	1.04377	1.04891	1.03103	0.994843
	509000	1	1.05182	1.04465	1.04919	1.03056	0.994896
	510000	1	1.0525	1.04334	1.05025	1.03095	0.998738
	511000	1	1.05544	1.04766	1.05214	1.03544	1.00007
	512000	1	1.05636	1.04796	1.05215	1.03606	1.00248
	513000	1	1.05787	1.05168	1.05383	1.04204	1.00606
	514000	1	1.06163	1.05122	1.05272	1.04177	1.00863
	515000	1	1.06005	1.05738	1.05259	1.04142	1.00551
	516000	1	1.05994	1.05568	1.05196	1.04019	1.00543
	517000	1	1.05853	1.05669	1.04853	1.03851	1.00687
	518000	1	1.05767	1.05768	1.04579	1.03735	1.007
	519000	1	1.05633	1.0579	1.04479	1.03707	1.00833
	520000	1	1.05549	1.05932	1.04564	1.03644	1.00754
	521000	1	1.05836	1.06127	1.04954	1.03922	1.01078
	522000	1	1.05733	1.06143	1.04756	1.0383	1.0116
	523000	1	1.05814	1.05977	1.04545	1.03526	1.0124
	524000	1	1.05799	1.06042	1.04502	1.033	1.01572
	525000	1	1.05818	1.06039	1.04521	1.03315	1.01875
	526000	1	1.05637	1.05925	1.04683	1.0312	1.02186
	527000	1	1.05865	1.06033	1.04613	1.02898	1.02578
	528000	1	1.05777	1.05962	1.04826	1.02911	1.02376
	529000	1	1.05657	1.05939	1.04868	1.02945	1.02683
	530000	1	1.05816	1.05835	1.04869	1.02982	1.02499
	531000	1	1.05978	1.05863	1.04746	1.03182	1.02527
	532000	1	1.05965	1.05969	1.04661	1.02824	1.02215
	533000	1	1.05828	1.05994	1.0473	1.02793	1.02552
	534000	1	1.05533	1.05615	1.04431	1.02543	1.02685
	535000	1	1.05471	1.0571	1.04558	1.02464	1.02356
	536000	1	1.05404	1.0505	1.04528	1.02252	1.02773
	537000	1	1.05185	1.04935	1.04315	1.02288	1.02288
	538000	1	1.05027	1.04628	1.0429	1.02273	1.02883
	539000	1	1.04865	1.04559	1.04273	1.02359	1.02171
	540000	1	1.05066	1.0455	1.04357	1.02378	1.02461
	541000	1	1.05161	1.04639	1.04363	1.02586	1.02975
	542000	1	1.05253	1.04616	1.04233	1.02748	1.02849
	543000	1	1.05335	1.04704	1.04235	1.02426	1.03024
	544000	1	1.05247	1.04714	1.04229	1.0265	1.02878
	545000	1	1.05359	1.04645	1.04133	1.02435	1.02747
	546000	1	1.05293	1.04519	1.04102	1.02547	1.02306
	547000	1	1.05297	1.04561	1.04012	1.02501	1.02118
	548000	1	1.05191	1.04625	1.04067	1.02679	1.02407
	549000	1	1.0508	1.04779	1.03875	1.02468	1.02339
	550000	1	1.0513	1.04773	1.0372	1.0256	1.01564
	551000	1	1.05153	1.04905	1.04069	1.02726	1.01774
	552000	1	1.04915	1.04731	1.0386	1.02526	1.01997
	553000	1	1.04895	1.04685	1.03986	1.0254	1.0251
	554000	1	1.04959	1.04724	1.03942	1.0239	1.02007
	555000	1	1.05203	1.05069	1.04057	1.02513	1.01877
	556000	1	1.04983	1.04969	1.03945	1.02801	1.02102
	557000	1	1.0516	1.04905	1.041	1.0316	1.01788
	558000	1	1.05078	1.04957	1.04174	1.02725	1.02035
	559000	1	1.0548	1.05281	1.04527	1.02959	1.02032
	560000	1	1.05905	1.05547	1.04673	1.03145	1.02427
	561000	1	1.04969	1.05021	1.03943	1.02273	1.01524
	562000	1	1.04999	1.0483	1.0385	1.0203	1.00927
	563000	1	1.04947	1.04828	1.04017	1.0191	1.01646
	564000	1	1.04863	1.04894	1.04201	1.02188	1.01904
	565000	1	1.04946	1.05104	1.04243	1.02139	1.0221
	566000	1	1.04775	1.05051	1.0418	1.02545	1.01839
	567000	1	1.04883	1.04985	1.04268	1.02344	1.02094
	568000	1	1.04751	1.04854	1.04076	1.02306	1.01921
	569000	1	1.04722	1.04677	1.04069	1.02264	1.01485
	570000	1	1.04704	1.04491	1.03936	1.02225	1.01135
	571000	1	1.04817	1.04469	1.04178	1.02056	1.0156
	572000	1	1.04795	1.04406	1.03732	1.01957	1.01479
	573000	1	1.04779	1.04455	1.03675	1.01986	1.01334
	574000	1	1.04939	1.04863	1.03892	1.02344	1.01446
	575000	1	1.04844	1.04637	1.03857	1.0255	1.01716
	576000	1	1.04825	1.04445	1.03953	1.02366	1.02211
	577000	1	1.05073	1.0442	1.0403	1.02208	1.02273
	578000	1	1.05051	1.0457	1.03908	1.022	1.02047
	579000	1	1.05518	1.04651	1.03885	1.02575	1.02365
	580000	1	1.0535	1.04553	1.03708	1.02486	1.01763
	581000	1	1.05143	1.04259	1.03673	1.0224	1.01432
	582000	1	1.06059	1.04973	1.04239	1.03002	1.02642
	583000	1	1.06038	1.05074	1.04372	1.03171	1.03048
	584000	1	1.05838	1.05151	1.04337	1.03391	1.02526
	585000	1	1.06047	1.05109	1.04378	1.03339	1.02314
	586000	1	1.05828	1.04996	1.04277	1.03041	1.02088
	587000	1	1.05931	1.05064	1.04406	1.02637	1.02773
	588000	1	1.05864	1.05306	1.04337	1.02589	1.0255
	589000	1	1.05919	1.05476	1.04393	1.02718	1.03066
	590000	1	1.05913	1.05355	1.04301	1.02764	1.03659
	591000	1	1.05868	1.05498	1.04336	1.02526	1.03891
	592000	1	1.05784	1.05361	1.04013	1.02389	1.03791
	593000	1	1.0565	1.05521	1.04805	1.02448	1.04059
	594000	1	1.058	1.0569	1.04817	1.0271	1.04123
	595000	1	1.05832	1.05324	1.04735	1.02579	1.0405
	596000	1	1.05751	1.05249	1.04692	1.02469	1.03966
	597000	1	1.05734	1.05331	1.04735	1.02525	1.03526
	598000	1	1.05616	1.05386	1.04738	1.02174	1.03853
	599000	1	1.055	1.05372	1.05004	1.02237	1.0383
	600000	1	1.05144	1.05396	1.05195	1.02203	1.04622
	601000	1	1.05177	1.05491	1.04957	1.02152	1.0478
	602000	1	1.05202	1.05398	1.05026	1.02157	1.04905
	603000	1	1.04942	1.05103	1.04835	1.02723	1.04305
	604000	1	1.0502	1.04926	1.04789	1.02646	1.03949
	605000	1	1.05226	1.04744	1.04959	1.02467	1.03679
	606000	1	1.05103	1.04638	1.04833	1.02609	1.033
	607000	1	1.05118	1.04689	1.05068	1.02933	1.0375
	608000	1	1.04937	1.04625	1.04988	1.03141	1.03452
	609000	1	1.05045	1.04748	1.05151	1.03203	1.03684
	610000	1	1.05192	1.04658	1.05361	1.03087	1.03555
	611000	1	1.05138	1.04787	1.05407	1.03243	1.03738
	612000	1	1.05265	1.04882	1.05422	1.03744	1.039
	613000	1	1.05352	1.05061	1.05698	1.04078	1.03856
	614000	1	1.05499	1.04916	1.05057	1.04123	1.03784
	615000	1	1.05678	1.0465	1.0541	1.03916	1.03483
	616000	1	1.05615	1.04565	1.05174	1.0376	1.03093
	617000	1	1.05713	1.04512	1.05451	1.03722	1.02651
	618000	1	1.05836	1.04488	1.05492	1.03848	1.02669
	619000	1	1.05693	1.04381	1.05439	1.03947	1.02164
	620000	1	1.05604	1.0426	1.05108	1.03763	1.02346
	621000	1	1.05702	1.04304	1.05067	1.03537	1.01864
	622000	1	1.05747	1.0417	1.05469	1.03908	1.02054
	623000	1	1.05674	1.04401	1.0536	1.04099	1.02083
	624000	1	1.05783	1.04859	1.05694	1.03523	1.02089
	625000	1	1.05648	1.05012	1.05642	1.0355	1.02317
	626000	1	1.05662	1.05441	1.05467	1.03663	1.02886
	627000	1	1.05694	1.05383	1.05328	1.03588	1.03178
	628000	1	1.05877	1.05221	1.04956	1.0364	1.02568
	629000	1	1.06169	1.05203	1.05112	1.03671	1.01913
	630000	1	1.06062	1.04889	1.04785	1.03471	1.01725
	631000	1	1.06111	1.05014	1.04915	1.03491	1.01442
	632000	1	1.06192	1.05046	1.05096	1.03526	1.00535
	633000	1	1.06138	1.04723	1.05068	1.03217	1.0055
	634000	1	1.06113	1.04602	1.04934	1.03151	1.0089
	635000	1	1.06116	1.047	1.0488	1.02958	1.01098
	636000	1	1.05942	1.04885	1.04751	1.03017	1.01267
	637000	1	1.06116	1.04987	1.04933	1.03101	1.01376
	638000	1	1.06189	1.05115	1.04738	1.03255	1.01523
	639000	1	1.05874	1.05102	1.04419	1.03197	1.01486
	640000	1	1.05713	1.045	1.03911	1.02941	1.01076
	641000	1	1.05933	1.04471	1.03861	1.02828	1.01224
	642000	1	1.05854	1.04432	1.03759	1.02889	1.00797
	643000	1	1.05509	1.04271	1.03475	1.02449	1.0073
	644000	1	1.05581	1.0398	1.03513	1.02138	1.0054
	645000	1	1.05738	1.03769	1.03639	1.02568	1.00991
	646000	1	1.05719	1.03656	1.03467	1.02186	1.00765
	647000	1	1.05846	1.03459	1.03531	1.02425	1.00431
	648000	1	1.05826	1.03642	1.03874	1.02698	1.00701
	649000	1	1.05579	1.03616	1.03889	1.02523	1.0042
	650000	1	1.0529	1.03614	1.03581	1.02201	1.0049
	651000	1	1.05248	1.03552	1.03607	1.02669	1.00967
	652000	1	1.05174	1.03538	1.03282	1.028	1.00919
	653000	1	1.04381	1.02616	1.02429	1.01958	1.00215
	654000	1	1.04124	1.02794	1.02458	1.01837	1.00393
	655000	1	1.03902	1.02706	1.02326	1.01525	0.997025
	656000	1	1.03841	1.02576	1.02206	1.01739	0.991862
	657000	1	1.0367	1.02577	1.02156	1.01757	0.997895
	658000	1	1.0349	1.02571	1.0226	1.01927	0.998462
	659000	1	1.03745	1.0273	1.02431	1.02301	1.00191
	660000	1	1.03916	1.02834	1.02633	1.02061	0.999011
	661000	1	1.04222	1.03445	1.03223	1.02573	1.00535
	662000	1	1.04353	1.03392	1.03284	1.02664	1.00531
	663000	1	1.0433	1.03376	1.03299	1.03045	1.00786
	664000	1	1.04637	1.03421	1.03496	1.03335	1.00745
	665000	1	1.04474	1.03421	1.03506	1.03531	1.00838
	666000	1	1.04524	1.03665	1.03314	1.03401	1.00602
	667000	1	1.0446	1.03829	1.03497	1.03845	1.00826
	668000	1	1.04402	1.03754	1.035	1.03417	1.01002
	669000	1	1.04232	1.03602	1.03125	1.03033	1.01391
	670000	1	1.04499	1.03578	1.03293	1.03095	1.0179
	671000	1	1.04619	1.03666	1.03528	1.0325	1.02147
	672000	1	1.04633	1.0406	1.03744	1.0342	1.02106
	673000	1	1.04592	1.0406	1.03758	1.03215	1.02527
	674000	1	1.05469	1.0496	1.0451	1.0377	1.03796
	675000	1	1.05872	1.04861	1.046	1.04032	1.03576
	676000	1	1.05967	1.05205	1.04867	1.04151	1.04527
	677000	1	1.05905	1.05396	1.04956	1.0407	1.04713
	678000	1	1.05967	1.05386	1.05129	1.03875	1.0387
	679000	1	1.059	1.05287	1.0494	1.04042	1.04227
	680000	1	1.05786	1.05164	1.05016	1.03644	1.03976
	681000	1	1.05781	1.05217	1.05006	1.04112	1.04234
	682000	1	1.05782	1.05356	1.05304	1.03719	1.03829
	683000	1	1.05648	1.05331	1.05336	1.0371	1.03647
	684000	1	1.05463	1.05253	1.05316	1.03287	1.03771
	685000	1	1.05007	1.05067	1.04967	1.02845	1.03453
	686000	1	1.04995	1.05261	1.04605	1.02842	1.03967
	687000	1	1.05048	1.04926	1.04726	1.02739	1.03754
	688000	1	1.05219	1.04807	1.04758	1.02524	1.03667
	689000	1	1.05235	1.05025	1.04934	1.0276	1.0389
	690000	1	1.05304	1.05668	1.05022	1.02675	1.03128
	691000	1	1.05066	1.05583	1.04798	1.02539	1.02714
	692000	1	1.05181	1.05571	1.04759	1.02624	1.02872
	693000	1	1.0502	1.05392	1.04742	1.02334	1.02607
	694000	1	1.05297	1.05365	1.04901	1.02626	1.02836
	695000	1	1.05132	1.05247	1.04754	1.02553	1.02209
	696000	1	1.05206	1.05226	1.04703	1.03118	1.01884
	697000	1	1.05208	1.05057	1.04581	1.0299	1.01351
	698000	1	1.05243	1.04914	1.04863	1.02988	1.01472
	699000	1	1.05292	1.05172	1.04662	1.02872	1.01661
	700000	1	1.0515	1.05116	1.04336	1.02445	1.00923
	701000	1	1.04913	1.04945	1.04252	1.02181	1.00879
	702000	1	1.04976	1.04864	1.04224	1.01832	1.00458
	703000	1	1.04823	1.04512	1.0375	1.01608	1.00583
	704000	1	1.04839	1.04912	1.03643	1.01581	1.00695
	705000	1	1.05068	1.04786	1.03497	1.01685	1.00472
	706000	1	1.05443	1.0512	1.03563	1.0176	1.00538
	707000	1	1.0547	1.05227	1.0392	1.01915	1.00175
	708000	1	1.05455	1.05206	1.0394	1.02005	1.00406
	709000	1	1.05411	1.05147	1.04018	1.02126	1.00567
	710000	1	1.05069	1.04716	1.0351	1.01748	0.997605
	711000	1	1.05121	1.04086	1.03808	1.01945	0.999877
	712000	1	1.05273	1.04189	1.04011	1.02107	1.00282
	713000	1	1.05269	1.04313	1.04022	1.02006	1.00253
	714000	1	1.05323	1.04231	1.03916	1.0196	0.998144
	715000	1	1.0518	1.04403	1.03627	1.0169	0.990718
	716000	1	1.05054	1.04568	1.0365	1.01671	0.993653
	717000	1	1.04725	1.04932	1.03706	1.00821	0.995548
	718000	1	1.0526	1.05077	1.03948	1.01235	0.996297
	719000	1	1.05295	1.04967	1.03894	1.01221	0.993976
	720000	1	1.05293	1.04771	1.04043	1.01633	0.99763
	721000	1	1.05589	1.04685	1.0423	1.01864	0.997132
	722000	1	1.05666	1.04839	1.04208	1.02102	0.995216
	723000	1	1.05511	1.05026	1.0432	1.02436	1.00387
	724000	1	1.05788	1.05344	1.04626	1.02889	0.999762
	725000	1	1.05688	1.05219	1.04674	1.02799	0.997771
	726000	1	1.05722	1.05274	1.04642	1.02872	0.998028
	727000	1	1.05752	1.05268	1.0477	1.02976	1.00385
	728000	1	1.05723	1.05039	1.04829	1.02782	1.00471
	729000	1	1.0559	1.05099	1.04902	1.02722	1.00855
	730000	1	1.05425	1.04756	1.04481	1.02386	1.00436
	731000	1	1.05641	1.04868	1.04519	1.02563	1.00461
	732000	1	1.0547	1.04822	1.04464	1.02698	1.00463
	733000	1	1.05357	1.05043	1.04457	1.02669	1.00656
	734000	1	1.05137	1.04975	1.04113	1.02725	1.00114
	735000	1	1.05196	1.0487	1.04032	1.02655	1.0002
	736000	1	1.05074	1.04566	1.03984	1.02637	0.999386
	737000	1	1.05212	1.04536	1.04163	1.03068	1.00052
	738000	1	1.05451	1.04313	1.04432	1.0318	1.00547
	739000	1	1.05348	1.04032	1.04266	1.03088	1.00975
	740000	1	1.05276	1.04062	1.04197	1.03153	1.01164
	741000	1	1.05451	1.03867	1.04079	1.02843	1.01336
	742000	1	1.05212	1.04112	1.04108	1.02531	1.01732
	743000	1	1.0562	1.04223	1.04248	1.02711	1.0213
	744000	1	1.05414	1.03886	1.04028	1.02656	1.02749
	745000	1	1.05477	1.04228	1.03964	1.02827	1.03301
	746000	1	1.05456	1.0402	1.04093	1.03164	1.03256
	747000	1	1.05352	1.04082	1.04101	1.03151	1.03531
	748000	1	1.05386	1.04747	1.04434	1.03298	1.03467
	749000	1	1.05475	1.05071	1.04556	1.03544	1.03511
	750000	1	1.05494	1.05107	1.04335	1.03423	1.02825
	751000	1	1.0589	1.05904	1.04859	1.04269	1.03098
	752000	1	1.05419	1.05601	1.04653	1.03941	1.03129
	753000	1	1.05814	1.05903	1.04757	1.0382	1.02999
	754000	1	1.06014	1.05938	1.04849	1.03785	1.02908
	755000	1	1.06197	1.05867	1.05287	1.03711	1.03717
	756000	1	1.06148	1.05975	1.05365	1.03646	1.04033
	757000	1	1.06076	1.05914	1.05591	1.03512	1.04226
	758000	1	1.05971	1.06051	1.05703	1.0352	1.04578
	759000	1	1.06025	1.06072	1.0551	1.03623	1.04255
	760000	1	1.05867	1.06208	1.05559	1.03407	1.03498
	761000	1	1.05978	1.06339	1.0533	1.03224	1.03033
	762000	1	1.05855	1.06512	1.05454	1.03009	1.02421
	763000	1	1.05832	1.06349	1.05248	1.02828	1.02626
	764000	1	1.04865	1.05549	1.04469	1.02089	1.01571
	765000	1	1.05101	1.05488	1.04705	1.02127	1.00064
	766000	1	1.04837	1.05068	1.04483	1.01657	0.996131
	767000	1	1.04652	1.05158	1.04487	1.01404	0.9982
	768000	1	1.04691	1.05271	1.04442	1.01371	0.995259
	769000	1	1.04716	1.04523	1.04126	1.01315	0.984462
	770000	1	1.04721	1.04271	1.03761	1.01308	0.988144
	771000	1	1.04597	1.04119	1.03707	1.01285	0.990582
	772000	1	1.0439	1.03894	1.03381	1.00944	0.993805
	773000	1	1.04813	1.04413	1.03834	1.0154	0.994493
	774000	1	1.04636	1.04203	1.03544	1.01715	0.998961
	775000	1	1.046	1.04253	1.03497	1.01907	0.998126
	776000	1	1.0434	1.04312	1.03426	1.01555	0.991447
	777000	1	1.0425	1.04217	1.03392	1.01647	0.988967
	778000	1	1.03824	1.03954	1.03109	1.01524	0.995719
	779000	1	1.04297	1.04298	1.03029	1.01703	0.992412
	780000	1	1.03909	1.03964	1.02877	1.01498	0.985695
	781000	1	1.03598	1.03933	1.02814	1.01584	0.98999
	782000	1	1.03565	1.03988	1.02955	1.01857	0.990884
	783000	1	1.03893	1.03787	1.03026	1.02007	0.991384
	784000	1	1.04021	1.0389	1.03299	1.02456	0.98675
	785000	1	1.0459	1.04684	1.03902	1.03116	0.997157
	786000	1	1.0449	1.04616	1.03711	1.03039	1.00424
	787000	1	1.04662	1.04603	1.03974	1.03616	1.01042
	788000	1	1.04667	1.04242	1.03635	1.03418	1.01312
	789000	1	1.0479	1.04349	1.03835	1.03683	1.01242
	790000	1	1.04695	1.04296	1.03873	1.03609	1.02366
	791000	1	1.04885	1.04128	1.04114	1.03757	1.01854
	792000	1	1.05035	1.04158	1.04228	1.03559	1.01785
	793000	1	1.05021	1.04106	1.04325	1.03632	1.00887
	794000	1	1.04661	1.03919	1.0416	1.03365	1.00952
	795000	1	1.04628	1.04001	1.04349	1.03231	1.00819
	796000	1	1.04466	1.03688	1.04348	1.03129	1.0129
	797000	1	1.04463	1.03491	1.0413	1.03351	1.02007
	798000	1	1.04455	1.03488	1.04496	1.03342	1.02284
	799000	1	1.05083	1.03699	1.04734	1.03949	1.01985
	800000	1	1.04805	1.03187	1.04536	1.03449	1.01614
	801000	1	1.05149	1.03818	1.04393	1.03513	1.02027
	802000	1	1.05233	1.03929	1.04419	1.03747	1.02076
	803000	1	1.05455	1.03912	1.04567	1.03713	1.02221
	804000	1	1.0514	1.04121	1.04623	1.03852	1.02184
	805000	1	1.05116	1.03933	1.04661	1.03655	1.02195
	806000	1	1.04893	1.04059	1.04634	1.03431	1.02229
	807000	1	1.04967	1.04131	1.04484	1.03281	1.01797
	808000	1	1.0486	1.04429	1.04583	1.02818	1.01498
	809000	1	1.05277	1.0481	1.04778	1.02751	1.02066
	810000	1	1.0514	1.05187	1.04942	1.02594	1.01892
	811000	1	1.05077	1.05086	1.0478	1.02712	1.01275
	812000	1	1.05323	1.05116	1.04847	1.02755	1.0154
	813000	1	1.05454	1.05185	1.04842	1.02906	1.01891
	814000	1	1.05153	1.05077	1.04738	1.02809	1.02374
	815000	1	1.05667	1.05319	1.05105	1.03083	1.02844
	816000	1	1.05648	1.05304	1.04934	1.02946	1.02259
	817000	1	1.05719	1.05352	1.04923	1.02737	1.01868
	818000	1	1.06054	1.05419	1.04918	1.02873	1.01296
	819000	1	1.06248	1.05286	1.04385	1.03332	1.01613
	820000	1	1.06272	1.05431	1.04142	1.02978	1.01353
	821000	1	1.06085	1.05398	1.04211	1.02851	1.01417
	822000	1	1.05956	1.05057	1.04358	1.02579	1.01143
	823000	1	1.06068	1.04833	1.04412	1.02425	1.01088
	824000	1	1.05966	1.04818	1.04176	1.02174	1.01471
	825000	1	1.05856	1.04888	1.03983	1.02117	1.01757
	826000	1	1.06206	1.05272	1.03973	1.01975	1.01882
	827000	1	1.06231	1.04978	1.03742	1.02081	1.0166
	828000	1	1.06279	1.05052	1.04107	1.01842	1.01827
	829000	1	1.06026	1.05067	1.03989	1.01806	1.01905
	830000	1	1.05532	1.04729	1.03815	1.01764	1.00722
	831000	1	1.05245	1.04104	1.03521	1.01629	1.00552
	832000	1	1.05568	1.04288	1.03818	1.0196	1.01176
	833000	1	1.05311	1.04678	1.03637	1.01629	1.01242
	834000	1	1.05934	1.04673	1.03729	1.01587	1.01497
	835000	1	1.06127	1.04839	1.03762	1.01668	1.01403
	836000	1	1.05812	1.04863	1.03452	1.01805	1.01629
	837000	1	1.06019	1.04902	1.03532	1.02063	1.016
	838000	1	1.05759	1.04559	1.03412	1.01642	1.01456
	839000	1	1.05673	1.04724	1.03576	1.01721	1.01471
	840000	1	1.0566	1.0538	1.03863	1.0111	1.01279
	841000	1	1.0533	1.05358	1.03994	1.01208	1.01238
	842000	1	1.05516	1.05204	1.04026	1.01471	1.01729
	843000	1	1.05634	1.05315	1.04053	1.01785	1.02512
	844000	1	1.05648	1.05289	1.03883	1.01867	1.02514
	845000	1	1.05501	1.05234	1.03999	1.02404	1.02939
	846000	1	1.05598	1.05048	1.03904	1.02572	1.02682
	847000	1	1.05143	1.0503	1.0402	1.03235	1.03185
	848000	1	1.05383	1.05295	1.04283	1.03351	1.03226
	849000	1	1.05282	1.05189	1.04239	1.03634	1.03392
	850000	1	1.05614	1.05011	1.04107	1.03632	1.04768
	851000	1	1.05472	1.05078	1.04295	1.0368	1.04928
	852000	1	1.05587	1.05098	1.04202	1.03671	1.05324
	853000	1	1.05474	1.05195	1.04306	1.0334	1.05231
	854000	1	1.05354	1.05057	1.04312	1.03349	1.05132
	855000	1	1.04769	1.04902	1.041	1.03516	1.04534
	856000	1	1.05871	1.04951	1.04233	1.03432	1.04712
	857000	1	1.05974	1.04552	1.04057	1.02776	1.04147
	858000	1	1.05899	1.04342	1.04201	1.02772	1.04112
	859000	1	1.0598	1.04516	1.04379	1.03411	1.03694
	860000	1	1.05582	1.04162	1.04008	1.03132	1.03857
	861000	1	1.05581	1.03849	1.03893	1.03557	1.03596
	862000	1	1.05672	1.03807	1.03865	1.03414	1.03777
	863000	1	1.05449	1.04085	1.03831	1.03147	1.03173
	864000	1	1.05074	1.03799	1.03783	1.03056	1.02877
	865000	1	1.05122	1.0406	1.04164	1.02905	1.02862
	866000	1	1.0499	1.03841	1.0358	1.02216	1.02195
	867000	1	1.05036	1.0409	1.03978	1.02051	1.02282
	868000	1	1.05231	1.03836	1.03736	1.01312	1.01968
	869000	1	1.05024	1.03508	1.03506	1.01178	1.01856
	870000	1	1.05273	1.03713	1.03596	1.01436	1.0168
	871000	1	1.05339	1.0362	1.03554	1.01959	1.00144
	872000	1	1.05917	1.03947	1.03543	1.02473	1.00822
	873000	1	1.06045	1.03916	1.03717	1.02894	1.00817
	874000	1	1.04592	1.02492	1.02546	1.01598	0.998661
	875000	1	1.04519	1.02233	1.02351	1.0139	0.994165
	876000	1	1.04238	1.02132	1.02161	1.01379	0.993814
	877000	1	1.03396	1.01918	1.02016	1.01487	0.99748
	878000	1	1.04814	1.02089	1.02169	1.01959	1.00199
	879000	1	1.04578	1.02224	1.01865	1.01771	1.00172
	880000	1	1.04932	1.02534	1.01869	1.01875	1.00371
	881000	1	1.05143	1.02708	1.02076	1.01879	0.99975
	882000	1	1.05246	1.02597	1.02079	1.01671	1.00165
	883000	1	1.05332	1.02667	1.02237	1.01888	1.00225
	884000	1	1.05619	1.02678	1.02526	1.0214	1.00749
	885000	1	1.05848	1.02671	1.0258	1.02272	1.00615
	886000	1	1.05719	1.0252	1.02293	1.02322	1.00069
	887000	1	1.06589	1.02712	1.02523	1.0262	0.998335
	888000	1	1.06427	1.02443	1.0202	1.02577	1.00073
	889000	1	1.06363	1.0242	1.022	1.03286	1.00359
	890000	1	1.06288	1.02372	1.02114	1.03263	1.00205
	891000	1	1.06164	1.02381	1.01859	1.03273	1.00967
	892000	1	1.06291	1.02625	1.01885	1.03594	1.0135
	893000	1	1.06134	1.02567	1.01764	1.03436	1.01073
	894000	1	1.06204	1.02785	1.02002	1.02948	1.01136
	895000	1	1.07371	1.03995	1.02818	1.04505	1.02329
	896000	1	1.07272	1.04201	1.03211	1.05121	1.02359
	897000	1	1.07689	1.04628	1.03913	1.05297	1.02679
	898000	1	1.07496	1.04839	1.04156	1.05169	1.02238
	899000	1	1.06209	1.05066	1.04224	1.05186	1.02097
	900000	1	1.06329	1.05103	1.04675	1.05497	1.02596
	901000	1	1.06107	1.04857	1.04334	1.05169	1.03091
	902000	1	1.06405	1.0496	1.04368	1.0568	1.03953
	903000	1	1.0633	1.04798	1.04136	1.0556	1.04062
	904000	1	1.06375	1.04974	1.04079	1.05217	1.04206
	905000	1	1.0627	1.05182	1.04061	1.0539	1.04001
	906000	1	1.0632	1.05452	1.04238	1.05343	1.0384
	907000	1	1.06378	1.05247	1.04208	1.05173	1.04223
	908000	1	1.05598	1.0529	1.04575	1.05211	1.04789
	909000	1	1.0582	1.05473	1.04653	1.0521	1.04685
	910000	1	1.05678	1.05484	1.04451	1.05078	1.03993
	911000	1	1.05947	1.0599	1.05057	1.05767	1.04413
	912000	1	1.06009	1.05855	1.05387	1.05578	1.03837
	913000	1	1.06057	1.06032	1.05518	1.05234	1.03724
	914000	1	1.05885	1.05687	1.05424	1.04956	1.03766
	915000	1	1.05607	1.0553	1.05356	1.05136	1.04006
	916000	1	1.05778	1.05714	1.05379	1.05214	1.03734
	917000	1	1.0603	1.05751	1.05429	1.0463	1.04748
	918000	1	1.05689	1.05599	1.05293	1.04748	1.04507
	919000	1	1.05734	1.05181	1.05085	1.04693	1.04707
	920000	1	1.05695	1.04945	1.05251	1.05215	1.04636
	921000	1	1.05863	1.04941	1.0514	1.04941	1.04429
	922000	1	1.06033	1.05332	1.05226	1.05445	1.04314
	923000	1	1.06071	1.05488	1.05322	1.05399	1.03974
	924000	1	1.05894	1.05507	1.05453	1.05127	1.03777
	925000	1	1.05882	1.05191	1.0536	1.0559	1.03174
	926000	1	1.05772	1.04802	1.05114	1.05144	1.04354
	927000	1	1.05838	1.04896	1.05058	1.05296	1.05504
	928000	1	1.05817	1.05226	1.05186	1.05524	1.05929
	929000	1	1.06056	1.05126	1.05322	1.0543	1.05924
	930000	1	1.05518	1.04942	1.05388	1.05632	1.05762
	931000	1	1.05551	1.04912	1.05666	1.05437	1.05916
	932000	1	1.05474	1.04562	1.05306	1.05162	1.05265
	933000	1	1.05264	1.0446	1.05165	1.05454	1.04817
	934000	1	1.04604	1.03897	1.04895	1.0493	1.04647
	935000	1	1.04753	1.04137	1.04946	1.05482	1.04863
	936000	1	1.04884	1.0407	1.04789	1.05185	1.04755
	937000	1	1.05263	1.04312	1.04917	1.05094	1.04541
	938000	1	1.0532	1.04226	1.04666	1.05163	1.03639
	939000	1	1.04978	1.0383	1.04038	1.04725	1.0376
	940000	1	1.05202	1.04112	1.04029	1.04751	1.0406
	941000	1	1.05352	1.04373	1.03916	1.04203	1.04273
	942000	1	1.04938	1.04437	1.03578	1.04022	1.04102
	943000	1	1.04651	1.04087	1.03554	1.037	1.04412
	944000	1	1.04496	1.04062	1.03673	1.03531	1.04731
	945000	1	1.04676	1.04202	1.04042	1.04043	1.04933
	946000	1	1.04291	1.04257	1.03729	1.03514	1.05375
	947000	1	1.0426	1.04884	1.03594	1.03644	1.0434
	948000	1	1.04223	1.0463	1.03772	1.03543	1.03629
	949000	1	1.04196	1.04759	1.03349	1.03716	1.03554
	950000	1	1.04214	1.0499	1.03209	1.0404	1.03437
	951000	1	1.04856	1.05437	1.03323	1.04164	1.03434
	952000	1	1.05095	1.06016	1.03602	1.04242	1.03557
	953000	1	1.05172	1.06176	1.03885	1.03742	1.04296
	954000	1	1.05258	1.06419	1.03826	1.0355	1.05064
	955000	1	1.05765	1.06528	1.04053	1.03986	1.04904
	956000	1	1.05798	1.06346	1.0421	1.04006	1.04842
	957000	1	1.06114	1.06562	1.04612	1.04512	1.04399
	958000	1	1.05555	1.06361	1.04449	1.04528	1.04417
	959000	1	1.05446	1.06513	1.04783	1.0451	1.04631
	960000	1	1.0583	1.06996	1.05141	1.04222	1.04298
	961000	1	1.05125	1.06203	1.04646	1.03556	1.03187
	962000	1	1.04868	1.05924	1.04654	1.03409	1.02385
	963000	1	1.05627	1.05818	1.04863	1.03814	1.03453
	964000	1	1.05888	1.05725	1.04874	1.03834	1.02866
	965000	1	1.05938	1.05688	1.04725	1.04306	1.02986
	966000	1	1.05901	1.05614	1.04611	1.04355	1.02921
	967000	1	1.0629	1.05542	1.05017	1.04544	1.02658
	968000	1	1.06729	1.05386	1.05202	1.0502	1.02412
	969000	1	1.06764	1.05745	1.04663	1.05636	1.02556
	970000	1	1.06744	1.0551	1.04975	1.0531	1.02642
	971000	1	1.07002	1.05373	1.04942	1.0499	1.02822
	972000	1	1.06631	1.04862	1.04786	1.04665	1.03196
	973000	1	1.05776	1.03673	1.03908	1.03656	1.02999
	974000	1	1.05778	1.03695	1.03905	1.04081	1.03369
	975000	1	1.0574	1.03443	1.03665	1.03856	1.0234
	976000	1	1.05594	1.03701	1.03765	1.03604	1.02331
	977000	1	1.05525	1.03571	1.03563	1.03992	1.01568
	978000	1	1.05273	1.03449	1.02976	1.03537	1.02121
	979000	1	1.05359	1.03373	1.0322	1.03392	1.01697
	980000	1	1.05377	1.03242	1.03222	1.03157	1.01582
	981000	1	1.05553	1.03137	1.03439	1.03559	1.01557
	982000	1	1.06194	1.04046	1.04031	1.04287	1.02557
	983000	1	1.06352	1.04122	1.04085	1.0416	1.03638
	984000	1	1.06321	1.045	1.04296	1.04498	1.03616
	985000	1	1.0644	1.0498	1.04389	1.04547	1.04641
	986000	1	1.06421	1.04999	1.04504	1.04241	1.03723
	987000	1	1.06086	1.04905	1.04014	1.04511	1.03822
	988000	1	1.06183	1.051	1.04032	1.04433	1.03943
	989000	1	1.06006	1.04997	1.04208	1.04119	1.04263
	990000	1	1.058	1.04695	1.04482	1.03378	1.03437
	991000	1	1.06364	1.04881	1.04657	1.03645	1.03412
	992000	1	1.06079	1.04873	1.04752	1.03779	1.03383
	993000	1	1.06998	1.04678	1.04701	1.03966	1.02718
	994000	1	1.08052	1.05341	1.05123	1.04953	1.03501
	995000	1	1.07921	1.05051	1.0511	1.04669	1.02997
	996000	1	1.07951	1.05127	1.05255	1.04899	1.03308
	997000	1	1.07809	1.04877	1.05009	1.05255	1.02778
	998000	1	1.0801	1.05235	1.05487	1.04703	1.03547
	999000	1	1.08181	1.05653	1.05843	1.05105	1.03011
	1000000	1	1.07997	1.054	1.05628	1.04578	1.03711
	1001000	1	1.07915	1.0557	1.05477	1.05057	1.03539
	1002000	1	1.07756	1.0544	1.05509	1.05164	1.03904
	1003000	1	1.06912	1.04725	1.04573	1.04204	1.02932
	1004000	1	1.06814	1.04546	1.04361	1.04164	1.02547
	1005000	1	1.06323	1.04112	1.03753	1.03229	1.0212
	1006000	1	1.06241	1.03996	1.03957	1.03377	1.00874
	1007000	1	1.06164	1.03695	1.03785	1.02944	1.01036
	1008000	1	1.06901	1.03843	1.04057	1.0236	1.00886
	1009000	1	1.06709	1.03685	1.04002	1.02398	1.01037
	1010000	1	1.06679	1.0346	1.03776	1.02678	1.01085
	1011000	1	1.06799	1.03415	1.03781	1.02667	1.01173
	1012000	1	1.06109	1.03161	1.03543	1.02312	1.01051
	1013000	1	1.06078	1.0316	1.03221	1.02353	1.00888
	1014000	1	1.04725	1.03266	1.02958	1.01938	1.00684
	1015000	1	1.04422	1.03499	1.03154	1.03489	1.01112
	1016000	1	1.04302	1.03563	1.02933	1.03279	1.01056
	1017000	1	1.04157	1.03681	1.03126	1.032	1.01498
	1018000	1	1.04108	1.03376	1.03017	1.0266	1.02112
	1019000	1	1.03941	1.03328	1.02959	1.02603	1.02045
	1020000	1	1.0393	1.02936	1.02763	1.0243	1.02601
	1021000	1	1.04466	1.03156	1.02796	1.03098	1.024
	1022000	1	1.04129	1.03044	1.0276	1.02689	1.03296
	1023000	1	1.04082	1.03002	1.02765	1.02634	1.03425
	1024000	1	1.04934	1.03391	1.03569	1.03665	1.04289
	1025000	1	1.04862	1.03704	1.03557	1.04462	1.03908
	1026000	1	1.04958	1.04007	1.03999	1.05103	1.03819
	1027000	1	1.04478	1.03851	1.03813	1.05009	1.04076
	1028000	1	1.04466	1.03717	1.03875	1.04824	1.03901
	1029000	1	1.04034	1.03738	1.03909	1.04755	1.03865
	1030000	1	1.0426	1.03682	1.0378	1.0491	1.03827
	1031000	1	1.03991	1.03512	1.03875	1.04483	1.03599
	1032000	1	1.03889	1.03367	1.03768	1.04666	1.03793
	1033000	1	1.03949	1.03469	1.03998	1.04807	1.03152
	1034000	1	1.03542	1.03593	1.04236	1.047	1.02772
	1035000	1	1.04372	1.04258	1.04826	1.05593	1.04522
	1036000	1	1.042	1.03816	1.04619	1.03789	1.03449
	1037000	1	1.04356	1.0372	1.0468	1.03793	1.02984
	1038000	1	1.04688	1.03559	1.04474	1.03583	1.03355
	1039000	1	1.04813	1.04046	1.04887	1.04042	1.03823
	1040000	1	1.04924	1.04352	1.049	1.03853	1.0321
	1041000	1	1.04878	1.04321	1.04787	1.04017	1.02875
	1042000	1	1.04651	1.04604	1.05026	1.04136	1.03574
	1043000	1	1.05057	1.04598	1.04846	1.04622	1.02534
	1044000	1	1.04867	1.04627	1.04669	1.0443	1.01905
	1045000	1	1.04706	1.04855	1.04934	1.04468	1.0193
	1046000	1	1.04863	1.04807	1.05031	1.03925	1.01993
	1047000	1	1.05058	1.04652	1.04848	1.03731	1.01873
	1048000	1	1.05499	1.04726	1.0504	1.03653	1.02235
	1049000	1	1.05374	1.05172	1.04936	1.03725	1.02605
	1050000	1	1.05732	1.05342	1.05101	1.04127	1.0384
	1051000	1	1.05544	1.0663	1.0538	1.0404	1.03876
	1052000	1	1.05689	1.06733	1.05408	1.04175	1.03899
	1053000	1	1.05576	1.06682	1.05216	1.04146	1.04194
	1054000	1	1.05814	1.06744	1.05231	1.04393	1.04691
	1055000	1	1.05934	1.06827	1.05588	1.04234	1.04323
	1056000	1	1.05581	1.06412	1.07129	1.03637	1.03105
	1057000	1	1.06139	1.06751	1.0726	1.03874	1.04178
	1058000	1	1.06383	1.06766	1.07489	1.03978	1.04205
	1059000	1	1.06201	1.06878	1.07687	1.03971	1.03594
	1060000	1	1.06239	1.0681	1.07654	1.04417	1.03616
	1061000	1	1.05972	1.06749	1.07438	1.04814	1.04138
	1062000	1	1.06069	1.06681	1.07801	1.04915	1.04804
	1063000	1	1.06279	1.06592	1.07876	1.04946	1.03575
	1064000	1	1.06104	1.06549	1.07694	1.0444	1.03518
	1065000	1	1.06592	1.06842	1.07766	1.04967	1.05263
	1066000	1	1.06707	1.06826	1.07796	1.04865	1.06044
	1067000	1	1.06446	1.06834	1.07724	1.04703	1.05768
	1068000	1	1.0614	1.06831	1.07641	1.04655	1.05821
	1069000	1	1.06146	1.06773	1.07478	1.04573	1.05782
	1070000	1	1.05907	1.06272	1.07172	1.04751	1.05368
	1071000	1	1.05604	1.05731	1.06858	1.04496	1.03952
	1072000	1	1.05795	1.04689	1.07014	1.04728	1.03924
	1073000	1	1.06017	1.04967	1.0694	1.0455	1.03904
	1074000	1	1.06286	1.05428	1.07313	1.04668	1.04155
	1075000	1	1.06128	1.05525	1.07222	1.04695	1.05271
	1076000	1	1.06398	1.05375	1.07133	1.04859	1.05794
	1077000	1	1.06013	1.05041	1.05314	1.04597	1.06194
	1078000	1	1.05451	1.04941	1.04993	1.04294	1.05929
	1079000	1	1.05072	1.05079	1.04273	1.04261	1.06155
	1080000	1	1.05082	1.05062	1.04082	1.04319	1.06371
	1081000	1	1.05357	1.04903	1.04003	1.04836	1.06175
	1082000	1	1.05901	1.0479	1.04169	1.04672	1.0655
	1083000	1	1.05658	1.04785	1.05813	1.0417	1.05781
	1084000	1	1.05527	1.04913	1.06047	1.03782	1.06367
	1085000	1	1.05644	1.04918	1.06322	1.04599	1.0678
	1086000	1	1.06092	1.05053	1.06331	1.04366	1.05969
	1087000	1	1.06431	1.05305	1.06341	1.04274	1.05751
	1088000	1	1.0658	1.05245	1.06395	1.04552	1.0598
	1089000	1	1.08133	1.05186	1.06556	1.04444	1.05504
	1090000	1	1.08245	1.05041	1.06557	1.04755	1.05524
	1091000	1	1.08603	1.05262	1.07127	1.05085	1.0612
	1092000	1	1.08643	1.05544	1.07084	1.04899	1.0611
	1093000	1	1.08333	1.05189	1.0687	1.04286	1.05773
	1094000	1	1.07975	1.04606	1.06398	1.04127	1.06256
	1095000	1	1.07792	1.04378	1.06442	1.04433	1.06648
	1096000	1	1.07813	1.04405	1.06625	1.04261	1.05492
	1097000	1	1.07864	1.04443	1.06148	1.04245	1.0514
	1098000	1	1.07843	1.04675	1.06018	1.05066	1.04531
	1099000	1	1.07641	1.04335	1.05749	1.04811	1.03641
	1100000	1	1.07469	1.03955	1.05957	1.04828	1.04088
	1101000	1	1.07527	1.04042	1.06118	1.05024	1.04509
	1102000	1	1.07185	1.0394	1.06047	1.0394	1.03747
	1103000	1	1.06876	1.03583	1.05755	1.03584	1.03824
	1104000	1	1.06763	1.03899	1.03741	1.04052	1.04526
	1105000	1	1.06533	1.0362	1.03348	1.04331	1.04086
	1106000	1	1.06507	1.03651	1.03342	1.04069	1.04621
	1107000	1	1.05571	1.03228	1.03266	1.03824	1.04098
	1108000	1	1.05184	1.0292	1.03013	1.03541	1.03268
	1109000	1	1.05476	1.03069	1.03021	1.0361	1.03893
	1110000	1	1.04155	1.02905	1.03213	1.04006	1.04175
	1111000	1	1.03948	1.03039	1.02799	1.03959	1.03612
	1112000	1	1.04221	1.03366	1.02874	1.0378	1.03975
	1113000	1	1.04333	1.03561	1.03128	1.03939	1.04672
	1114000	1	1.04689	1.03974	1.03059	1.04556	1.04781
	1115000	1	1.04892	1.04628	1.03492	1.04984	1.0418
	1116000	1	1.05092	1.04897	1.03373	1.04359	1.03551
	1117000	1	1.05097	1.04676	1.03105	1.04388	1.03633
	1118000	1	1.04977	1.0448	1.02838	1.04869	1.0417
	1119000	1	1.05747	1.0424	1.03136	1.04354	1.0512
	1120000	1	1.06472	1.04746	1.03803	1.04796	1.05709
	1121000	1	1.06748	1.05215	1.04093	1.0518	1.05577
	1122000	1	1.07034	1.05337	1.04183	1.05526	1.0589
	1123000	1	1.06972	1.05535	1.04384	1.05802	1.06996
	1124000	1	1.0685	1.05766	1.04587	1.06287	1.05836
	1125000	1	1.07103	1.05403	1.0465	1.06088	1.0564
	1126000	1	1.07637	1.05525	1.04509	1.06026	1.06064
	1127000	1	1.07316	1.05592	1.0441	1.05993	1.05536
	1128000	1	1.07583	1.05947	1.04364	1.06185	1.0573
	1129000	1	1.07573	1.0595	1.04206	1.06776	1.06053
	1130000	1	1.07233	1.06038	1.04087	1.06502	1.05455
	1131000	1	1.07219	1.06176	1.03764	1.05776	1.05585
	1132000	1	1.07172	1.06253	1.04513	1.05565	1.05748
	1133000	1	1.06856	1.05991	1.04508	1.05592	1.05224
	1134000	1	1.06378	1.05566	1.04309	1.05313	1.04564
	1135000	1	1.06241	1.05024	1.03832	1.04957	1.04147
	1136000	1	1.05984	1.04954	1.03922	1.04964	1.04782
	1137000	1	1.0586	1.04683	1.03837	1.04902	1.04333
	1138000	1	1.06003	1.04686	1.03687	1.0487	1.04735
	1139000	1	1.05853	1.04688	1.03879	1.04016	1.05007
	1140000	1	1.05258	1.04891	1.03393	1.04136	1.03908
	1141000	1	1.05004	1.04937	1.03182	1.04258	1.03111
	1142000	1	1.04875	1.0461	1.0314	1.03864	1.0256
	1143000	1	1.04495	1.0425	1.02741	1.03386	1.01617
	1144000	1	1.04471	1.03799	1.0231	1.03069	1.01248
	1145000	1	1.0455	1.0367	1.02202	1.02578	1.01368
	1146000	1	1.04133	1.03552	1.02082	1.02272	1.00866
	1147000	1	1.03699	1.03349	1.02203	1.01909	1.00563
	1148000	1	1.04052	1.03056	1.02271	1.0189	1.00753
	1149000	1	1.0412	1.02975	1.02181	1.02258	1.01878
	1150000	1	1.0407	1.02982	1.02337	1.02185	1.0245
	1151000	1	1.03931	1.0282	1.0257	1.02321	1.02718
	1152000	1	1.03793	1.03057	1.02859	1.03646	1.03089
	1153000	1	1.03913	1.02937	1.02498	1.03668	1.0331
	1154000	1	1.04251	1.03102	1.02451	1.03943	1.03265
	1155000	1	1.04667	1.03658	1.02735	1.04456	1.04091
	1156000	1	1.04886	1.0437	1.04377	1.04625	1.04871
	1157000	1	1.05126	1.04262	1.04437	1.04471	1.0448
	1158000	1	1.04787	1.04079	1.04297	1.04742	1.05077
	1159000	1	1.04327	1.03764	1.04127	1.04679	1.04326
	1160000	1	1.04564	1.04128	1.04632	1.04853	1.03639
	1161000	1	1.0682	1.04142	1.04948	1.04595	1.03726
	1162000	1	1.0682	1.04189	1.0506	1.04748	1.05044
	1163000	1	1.06893	1.04465	1.05002	1.04769	1.05318
	1164000	1	1.06973	1.04293	1.04969	1.04986	1.04892
	1165000	1	1.0732	1.05059	1.05377	1.04967	1.04904
	1166000	1	1.0716	1.05676	1.05865	1.05352	1.06427
	1167000	1	1.0761	1.0595	1.06282	1.05911	1.07158
	1168000	1	1.07718	1.05954	1.05993	1.05945	1.07228
	1169000	1	1.0757	1.05863	1.05889	1.05559	1.069
	1170000	1	1.07552	1.05861	1.06086	1.05141	1.05396
	1171000	1	1.07465	1.05756	1.05895	1.05068	1.0405
	1172000	1	1.078	1.06015	1.06067	1.05395	1.04871
	1173000	1	1.07701	1.05542	1.06118	1.0402	1.04404
	1174000	1	1.07531	1.05614	1.05911	1.03872	1.03488
	1175000	1	1.07224	1.05312	1.05912	1.03654	1.03143
	1176000	1	1.06775	1.04735	1.05457	1.02882	1.01964
	1177000	1	1.06228	1.04419	1.04268	1.03254	1.01665
	1178000	1	1.06459	1.04534	1.04236	1.03426	1.01387
	1179000	1	1.07004	1.046	1.04432	1.03463	1.004
	1180000	1	1.07313	1.05137	1.04693	1.03546	1.01579
	1181000	1	1.07468	1.04959	1.04401	1.03705	1.02215
	1182000	1	1.05061	1.04833	1.04419	1.03684	1.02646
	1183000	1	1.04911	1.04437	1.04275	1.03125	1.01633
	1184000	1	1.05108	1.04361	1.053	1.03212	1.01759
	1185000	1	1.04858	1.04505	1.05498	1.02649	1.02146
	1186000	1	1.04571	1.04165	1.05376	1.02346	1.02048
	1187000	1	1.04515	1.03344	1.04828	1.01912	1.00841
	1188000	1	1.04383	1.03586	1.05088	1.02757	1.00973
	1189000	1	1.0433	1.03689	1.05122	1.02475	1.01116
	1190000	1	1.04226	1.03597	1.05344	1.02247	1.00793
	1191000	1	1.04126	1.03558	1.05369	1.02313	1.00317
	1192000	1	1.0416	1.03837	1.05727	1.02232	1.00684
	1193000	1	1.04066	1.03679	1.05322	1.01848	0.996419
	1194000	1	1.04156	1.03472	1.05039	1.01818	0.99488
	1195000	1	1.0446	1.03227	1.05427	1.02084	1.00048
	1196000	1	1.04696	1.03404	1.05311	1.02573	1.00266
	1197000	1	1.04862	1.03456	1.05448	1.0336	1.00516
	1198000	1	1.05119	1.0335	1.05809	1.03256	1.0079
	1199000	1	1.04885	1.02982	1.05604	1.02733	1.01182
	1200000	1	1.04518	1.03709	1.05499	1.02598	1.02281
	1201000	1	1.04634	1.03413	1.05645	1.02621	1.01582
	1202000	1	1.0442	1.03369	1.05316	1.02819	1.01419
	1203000	1	1.05316	1.03481	1.053	1.03238	1.01548
	1204000	1	1.05047	1.03188	1.05461	1.03142	1.01307
	1205000	1	1.05261	1.04114	1.04702	1.03295	1.00679
	1206000	1	1.05252	1.03926	1.04251	1.03619	1.0047
	1207000	1	1.0513	1.03763	1.04071	1.03816	1.0084
	1208000	1	1.05374	1.04019	1.04365	1.03802	1.00419
	1209000	1	1.0526	1.03606	1.03815	1.02319	0.992754
	1210000	1	1.05255	1.03622	1.03811	1.02336	0.98932
	1211000	1	1.05553	1.03982	1.03739	1.03013	0.992709
	1212000	1	1.05264	1.0373	1.03227	1.02701	0.99269
	1213000	1	1.03658	1.01885	1.01546	1.00935	0.975792
	1214000	1	1.03449	1.01502	1.01504	1.0032	0.969266
	1215000	1	1.03052	1.01647	1.01417	1.00055	0.969722
	1216000	1	1.0248	1.01543	1.01236	0.998217	0.970221
	1217000	1	1.02171	1.0164	1.00833	0.990005	0.962722
	1218000	1	1.02286	1.01813	1.01203	0.986802	0.960442
	1219000	1	1.02176	1.01824	1.00777	0.985402	0.952457
	1220000	1	1.02296	1.01968	1.00872	0.986441	0.9542
	1221000	1	1.02456	1.01444	1.00945	0.987992	0.950993
	1222000	1	1.02349	1.01525	1.01607	0.986975	0.954914
	1223000	1	1.02139	1.01723	1.01852	0.983454	0.956599
	1224000	1	1.01584	1.02074	1.02412	0.981939	0.958637
	1225000	1	1.01551	1.02574	1.02053	0.982557	0.959805
	1226000	1	1.01448	1.01556	1.01683	0.979237	0.96165
	1227000	1	1.01664	1.02215	1.02399	0.981708	0.971817
	1228000	1	1.02289	1.02539	1.02529	0.981705	0.972482
	1229000	1	1.02366	1.02636	1.02355	0.99145	0.980184
	1230000	1	1.02468	1.03025	1.02537	0.990471	0.989621
	1231000	1	1.02412	1.03105	1.02532	0.994413	0.990822
	1232000	1	1.02302	1.02957	1.02586	0.991157	0.994281
	1233000	1	1.02802	1.03066	1.02719	0.991053	1.00708
	1234000	1	1.0456	1.04839	1.04412	1.01034	1.03487
	1235000	1	1.04732	1.05071	1.04476	1.01677	1.04208
	1236000	1	1.04931	1.05055	1.04938	1.02294	1.04957
	1237000	1	1.0524	1.05639	1.0481	1.02446	1.05294
	1238000	1	1.05128	1.05294	1.05039	1.02596	1.05712
	1239000	1	1.05079	1.05246	1.04581	1.02588	1.06627
	1240000	1	1.05174	1.05012	1.04767	1.02748	1.07075
	1241000	1	1.05166	1.05084	1.05068	1.033	1.07331
	1242000	1	1.05335	1.04911	1.05169	1.0314	1.07169
	1243000	1	1.05428	1.05185	1.0432	1.03033	1.07186
	1244000	1	1.05602	1.052	1.04254	1.03222	1.07316
	1245000	1	1.0591	1.05177	1.03975	1.03286	1.07671
	1246000	1	1.03937	1.03356	1.02491	1.01588	1.07414
	1247000	1	1.03832	1.03755	1.02715	1.01911	1.08274
	1248000	1	1.03761	1.03313	1.02374	1.01498	1.07485
	1249000	1	1.03319	1.03387	1.02453	1.01602	1.07216
	1250000	1	1.03299	1.03492	1.02344	1.00637	1.06677
	1251000	1	1.03282	1.03118	1.02465	1.01838	1.06677
	1252000	1	1.03295	1.03009	1.02546	1.01929	1.07057
	1253000	1	1.03247	1.02898	1.02191	1.01715	1.06518
	1254000	1	1.02937	1.03097	1.02522	1.02249	1.06573
	1255000	1	1.02732	1.02911	1.02551	1.01707	1.05568
	1256000	1	1.0308	1.02975	1.02871	1.01639	1.06514
	1257000	1	1.02356	1.02432	1.01395	1.01136	1.05043
	1258000	1	1.02252	1.02462	1.01594	1.00784	1.04993
	1259000	1	1.02676	1.03086	1.02089	1.0107	1.05615
	1260000	1	1.02768	1.03288	1.02502	1.01157	1.05347
	1261000	1	1.03605	1.03511	1.02332	1.01018	1.05385
	1262000	1	1.03725	1.03771	1.02329	1.00598	1.04838
	1263000	1	1.03455	1.03999	1.02072	1.01155	1.05439
	1264000	1	1.03158	1.03583	1.02056	1.01282	1.05215
	1265000	1	1.03378	1.03126	1.02262	1.01151	1.04384
	1266000	1	1.03343	1.03447	1.01899	1.01018	1.04226
	1267000	1	1.05729	1.05206	1.03775	1.03187	1.04861
	1268000	1	1.05616	1.05122	1.03608	1.02953	1.04021
	1269000	1	1.06225	1.05551	1.03646	1.03281	1.03949
	1270000	1	1.06562	1.05353	1.03754	1.03427	1.04057
	1271000	1	1.06275	1.04938	1.03909	1.03474	1.03709
	1272000	1	1.06521	1.05272	1.04087	1.02654	1.03121
	1273000	1	1.06627	1.04989	1.04062	1.02522	1.02183
	1274000	1	1.06757	1.05083	1.04307	1.0275	1.02444
	1275000	1	1.06861	1.0499	1.04316	1.02483	1.01526
	1276000	1	1.06777	1.0529	1.04174	1.0293	1.02785
	1277000	1	1.06658	1.05291	1.04233	1.02948	1.01716
	1278000	1	1.07895	1.06036	1.05342	1.03971	1.02452
	1279000	1	1.07862	1.05491	1.05206	1.0393	1.02244
	1280000	1	1.08019	1.05432	1.05026	1.04069	1.02365
	1281000	1	1.07756	1.05383	1.04697	1.04137	1.02059
	1282000	1	1.07238	1.057	1.04932	1.04014	1.01988
	1283000	1	1.0693	1.052	1.04761	1.04081	1.01811
	1284000	1	1.07013	1.05138	1.05324	1.03393	1.01146
	1285000	1	1.07102	1.05687	1.05745	1.03678	1.01312
	1286000	1	1.0705	1.0568	1.05449	1.04151	1.01366
	1287000	1	1.06735	1.05269	1.05525	1.04297	1.00637
	1288000	1	1.06802	1.05542	1.05504	1.04705	1.00501
	1289000	1	1.0691	1.05595	1.05458	1.04898	1.01178
	1290000	1	1.06278	1.05172	1.05448	1.04773	1.00986
	1291000	1	1.06012	1.05414	1.05121	1.04772	1.01237
	1292000	1	1.06349	1.05575	1.05145	1.05116	1.03111
	1293000	1	1.06383	1.05825	1.04989	1.05333	1.03175
	1294000	1	1.06345	1.06078	1.05034	1.05323	1.04036
	1295000	1	1.06393	1.06502	1.0541	1.05691	1.04089
	1296000	1	1.06341	1.06295	1.05092	1.05363	1.04226
	1297000	1	1.06554	1.06313	1.05506	1.05605	1.03711
	1298000	1	1.06393	1.06044	1.05107	1.05547	1.04339
	1299000	1	1.06282	1.06283	1.05235	1.05253	1.04522
	1300000	1	1.0654	1.06323	1.05256	1.05292	1.05764
	1301000	1	1.0593	1.05564	1.05149	1.04679	1.05517
	1302000	1	1.06269	1.05833	1.05415	1.05243	1.06343
	1303000	1	1.0545	1.05558	1.0521	1.05172	1.06488
	1304000	1	1.06223	1.0564	1.05517	1.05368	1.06681
	1305000	1	1.06561	1.05779	1.05404	1.05604	1.06597
	1306000	1	1.06466	1.0527	1.04913	1.05228	1.0584
	1307000	1	1.06221	1.05502	1.05048	1.04907	1.06285
	1308000	1	1.06032	1.05008	1.04683	1.05009	1.0598
	1309000	1	1.06637	1.04883	1.05019	1.05087	1.06439
	1310000	1	1.06872	1.04799	1.05342	1.05401	1.06358
	1311000	1	1.06951	1.04833	1.05444	1.05598	1.06811
	1312000	1	1.06998	1.04556	1.06113	1.05418	1.06787
	1313000	1	1.06988	1.04988	1.06385	1.05248	1.0534
	1314000	1	1.06807	1.04454	1.05861	1.05087	1.04897
	1315000	1	1.06813	1.0452	1.06241	1.05536	1.05033
	1316000	1	1.06657	1.04525	1.05826	1.05248	1.0509
	1317000	1	1.06274	1.04458	1.05891	1.05221	1.05622
	1318000	1	1.0601	1.04066	1.05359	1.04786	1.05125
	1319000	1	1.06101	1.04558	1.0582	1.05579	1.05715
	1320000	1	1.05823	1.04356	1.05475	1.05494	1.05721
	1321000	1	1.0602	1.04843	1.05625	1.06695	1.05621
	1322000	1	1.05978	1.05359	1.05654	1.0725	1.04963
	1323000	1	1.0585	1.04897	1.05617	1.06591	1.04854
	1324000	1	1.06169	1.04726	1.05517	1.06708	1.04846
	1325000	1	1.05187	1.04774	1.04842	1.06097	1.04617
	1326000	1	1.04951	1.04465	1.04647	1.06417	1.0685
	1327000	1	1.05361	1.04781	1.04892	1.06605	1.07115
	1328000	1	1.05212	1.0496	1.04821	1.06344	1.07295
	1329000	1	1.05667	1.05566	1.05435	1.0628	1.07461
	1330000	1	1.05267	1.05616	1.05269	1.05709	1.07859
	1331000	1	1.0477	1.05319	1.05164	1.05236	1.0786
	1332000	1	1.04935	1.05526	1.04928	1.05391	1.08063
	1333000	1	1.051	1.05721	1.04665	1.05587	1.07981
	1334000	1	1.05124	1.05605	1.04461	1.05676	1.085
	1335000	1	1.05269	1.05827	1.05052	1.06159	1.09146
	1336000	1	1.05056	1.05792	1.0443	1.05627	1.08382
	1337000	1	1.05211	1.05772	1.04797	1.0578	1.08357
	1338000	1	1.05454	1.05813	1.05475	1.06049	1.08242
	1339000	1	1.05891	1.06124	1.05818	1.06418	1.09414
	1340000	1	1.05798	1.05656	1.05794	1.05582	1.08942
	1341000	1	1.06256	1.05851	1.06151	1.06039	1.09445
	1342000	1	1.06186	1.05556	1.06319	1.05425	1.08979
	1343000	1	1.06261	1.0527	1.06168	1.05162	1.0951
	1344000	1	1.06215	1.05484	1.06089	1.05654	1.0864
	1345000	1	1.06368	1.05495	1.06212	1.05993	1.08428
	1346000	1	1.06502	1.05707	1.06607	1.06549	1.09251
	1347000	1	1.06497	1.06099	1.06514	1.06028	1.06877
	1348000	1	1.06374	1.05992	1.0666	1.06053	1.07393
	1349000	1	1.06618	1.06097	1.07046	1.06674	1.07218
	1350000	1	1.07835	1.05712	1.06596	1.0737	1.07169
	1351000	1	1.07743	1.05734	1.06453	1.07709	1.06791
	1352000	1	1.07931	1.05921	1.06329	1.07953	1.06483
	1353000	1	1.07978	1.06123	1.06672	1.07808	1.06094
	1354000	1	1.07798	1.06193	1.06367	1.07839	1.06448
	1355000	1	1.07786	1.06052	1.06552	1.07759	1.0631
	1356000	1	1.07706	1.05908	1.05748	1.0699	1.05732
	1357000	1	1.08002	1.06489	1.06445	1.07557	1.0618
	1358000	1	1.07753	1.06152	1.06032	1.07281	1.06854
	1359000	1	1.08329	1.06232	1.05288	1.07361	1.06609
	1360000	1	1.07997	1.06353	1.05044	1.07442	1.05974
	1361000	1	1.08225	1.06408	1.04513	1.07609	1.06074
	1362000	1	1.08121	1.06424	1.04578	1.07309	1.05237
	1363000	1	1.07878	1.06494	1.04714	1.0736	1.04594
	1364000	1	1.08239	1.06976	1.05092	1.07327	1.04729
	1365000	1	1.08232	1.0673	1.04844	1.06656	1.04964
	1366000	1	1.08118	1.06769	1.04981	1.06018	1.04752
	1367000	1	1.08086	1.06446	1.04687	1.06029	1.04398
	1368000	1	1.07699	1.05658	1.04235	1.05816	1.04556
	1369000	1	1.07328	1.05526	1.03996	1.05616	1.04093
	1370000	1	1.07407	1.05166	1.03959	1.0567	1.04234
	1371000	1	1.05912	1.05	1.041	1.043	1.04079
	1372000	1	1.05384	1.04274	1.03498	1.03676	1.02998
	1373000	1	1.05527	1.04179	1.03313	1.04242	1.03163
	1374000	1	1.04876	1.03294	1.02869	1.03784	1.02476
	1375000	1	1.04642	1.03125	1.02936	1.03938	1.01433
	1376000	1	1.0419	1.0268	1.02359	1.03687	1.00776
	1377000	1	1.04238	1.03026	1.02826	1.03929	1.01202
	1378000	1	1.04191	1.02637	1.02981	1.03619	1.01366
	1379000	1	1.04404	1.02783	1.03235	1.03395	1.01453
	1380000	1	1.04727	1.03113	1.03601	1.03734	1.01417
	1381000	1	1.04983	1.03271	1.03711	1.03748	1.01814
	1382000	1	1.04891	1.03278	1.03865	1.04237	1.01449
	1383000	1	1.04599	1.04968	1.03741	1.04229	1.01832
	1384000	1	1.04529	1.04875	1.03571	1.03764	1.02472
	1385000	1	1.04289	1.04506	1.03078	1.03949	1.02312
	1386000	1	1.04551	1.04882	1.03528	1.04613	1.02488
	1387000	1	1.04551	1.05003	1.03421	1.05116	1.02576
	1388000	1	1.04557	1.04918	1.03465	1.05311	1.02305
	1389000	1	1.04619	1.05371	1.03876	1.05179	1.02118
	1390000	1	1.04659	1.05191	1.03686	1.06181	1.01687
	1391000	1	1.04433	1.0528	1.03652	1.05906	1.01866
	1392000	1	1.04378	1.05732	1.03635	1.06611	1.02938
	1393000	1	1.04916	1.06496	1.04302	1.07057	1.03893
	1394000	1	1.04689	1.06502	1.04268	1.06285	1.04247
	1395000	1	1.05479	1.07334	1.04901	1.06457	1.05506
	1396000	1	1.05289	1.06866	1.04412	1.05507	1.06057
	1397000	1	1.05942	1.07854	1.04938	1.06371	1.07162
	1398000	1	1.05983	1.0779	1.05044	1.06495	1.07472
	1399000	1	1.05918	1.07718	1.04437	1.0645	1.07481
	1400000	1	1.06057	1.08033	1.04567	1.07219	1.07149
	1401000	1	1.05534	1.07718	1.04167	1.07251	1.07399
	1402000	1	1.05527	1.07279	1.04485	1.07282	1.06606
	1403000	1	1.05185	1.07266	1.04364	1.06596	1.06258
	1404000	1	1.05618	1.05756	1.04948	1.06217	1.06652
	1405000	1	1.05756	1.05513	1.04741	1.06399	1.06326
	1406000	1	1.05539	1.05122	1.04563	1.06863	1.07188
	1407000	1	1.05298	1.05015	1.04087	1.06578	1.06944
	1408000	1	1.05039	1.04817	1.03782	1.06117	1.07105
	1409000	1	1.05118	1.0488	1.03614	1.05537	1.06981
	1410000	1	1.05148	1.04561	1.03368	1.0568	1.07135
	1411000	1	1.05035	1.0426	1.0321	1.0499	1.08334
	1412000	1	1.05211	1.04215	1.03042	1.04586	1.0722
	1413000	1	1.05293	1.04306	1.03077	1.04449	1.06367
	1414000	1	1.05365	1.04058	1.02975	1.04493	1.06824
	1415000	1	1.06549	1.04554	1.03136	1.04775	1.0596
	1416000	1	1.06103	1.04492	1.02965	1.04913	1.05143
	1417000	1	1.06443	1.05122	1.0355	1.05793	1.04813
	1418000	1	1.06052	1.04828	1.03554	1.05834	1.05204
	1419000	1	1.05913	1.04385	1.03882	1.05455	1.04214
	1420000	1	1.05952	1.04646	1.04051	1.05797	1.04595
	1421000	1	1.05974	1.04208	1.03771	1.05401	1.0485
	1422000	1	1.05564	1.04286	1.03904	1.04747	1.04186
	1423000	1	1.05377	1.04358	1.03248	1.04448	1.03649
	1424000	1	1.05644	1.0452	1.03614	1.05104	1.03678
	1425000	1	1.05745	1.04267	1.03363	1.05723	1.04255
	1426000	1	1.05772	1.04362	1.03359	1.05906	1.04477
	1427000	1	1.07232	1.04784	1.03872	1.05363	1.03866
	1428000	1	1.07644	1.04553	1.04133	1.05119	1.04086
	1429000	1	1.07883	1.04658	1.0419	1.05358	1.04771
	1430000	1	1.08235	1.04927	1.04729	1.06086	1.04797
	1431000	1	1.08649	1.05335	1.05333	1.06372	1.05144
	1432000	1	1.08646	1.05548	1.05358	1.06696	1.04709
	1433000	1	1.08842	1.05733	1.05755	1.07044	1.05554
	1434000	1	1.08818	1.05446	1.05913	1.06739	1.05126
	1435000	1	1.08475	1.05414	1.059	1.06575	1.0502
	1436000	1	1.07379	1.05044	1.06101	1.06619	1.05169
	1437000	1	1.07712	1.04734	1.0591	1.0653	1.05398
	1438000	1	1.07931	1.04632	1.05776	1.05804	1.05864
	1439000	1	1.07858	1.04602	1.06108	1.05506	1.04674
	1440000	1	1.07577	1.04733	1.05523	1.06269	1.05242
	1441000	1	1.07847	1.04493	1.05641	1.0597	1.04921
	1442000	1	1.07136	1.04721	1.05309	1.05336	1.03504
	1443000	1	1.07153	1.04255	1.05365	1.04874	1.03314
	1444000	1	1.06943	1.03968	1.05297	1.04158	1.03319
	1445000	1	1.06673	1.03575	1.05268	1.03429	1.03945
	1446000	1	1.06481	1.03252	1.05204	1.03078	1.0343
	1447000	1	1.06323	1.03095	1.0524	1.0271	1.02804
	1448000	1	1.05337	1.03539	1.05139	1.02874	1.03192
	1449000	1	1.04827	1.03901	1.04993	1.02841	1.02672
	1450000	1	1.05092	1.04099	1.05113	1.0339	1.02278
	1451000	1	1.04901	1.0379	1.04774	1.031	1.01804
	1452000	1	1.04716	1.03839	1.04745	1.03302	1.01885
	1453000	1	1.04992	1.04396	1.05181	1.02857	1.02074
	1454000	1	1.04617	1.04145	1.04557	1.02721	1.01856
	1455000	1	1.04488	1.04342	1.04265	1.03504	1.02452
	1456000	1	1.0448	1.04041	1.04243	1.03683	1.01682
	1457000	1	1.04259	1.04384	1.04441	1.03354	1.02296
	1458000	1	1.04092	1.04457	1.04015	1.03299	1.01997
	1459000	1	1.0377	1.04345	1.04105	1.03482	1.01922
	1460000	1	1.04157	1.0439	1.03694	1.03331	1.02504
	1461000	1	1.04417	1.04303	1.03755	1.02429	1.02415
	1462000	1	1.0412	1.03939	1.0377	1.02355	1.02125
	1463000	1	1.04731	1.04121	1.04216	1.03608	1.03437
	1464000	1	1.04624	1.04739	1.04175	1.04307	1.04098
	1465000	1	1.04636	1.04832	1.04259	1.04658	1.0433
	1466000	1	1.04772	1.05153	1.04371	1.05036	1.03632
	1467000	1	1.04343	1.04836	1.03715	1.0453	1.02886
	1468000	1	1.04344	1.05106	1.03913	1.05135	1.03187
	1469000	1	1.04003	1.04597	1.03835	1.04685	1.0285
	1470000	1	1.03769	1.03995	1.03858	1.04247	1.03705
	1471000	1	1.03079	1.03465	1.03468	1.03722	1.03523
	1472000	1	1.0276	1.03222	1.03144	1.03366	1.03825
	1473000	1	1.02966	1.02857	1.02777	1.04177	1.0453
	1474000	1	1.02829	1.0245	1.02637	1.03406	1.03678
	1475000	1	1.03092	1.02597	1.02807	1.03824	1.03851
	1476000	1	1.03118	1.01927	1.02405	1.02682	1.03824
	1477000	1	1.03372	1.02686	1.02745	1.02862	1.04738
	1478000	1	1.03453	1.02149	1.02564	1.0294	1.04561
	1479000	1	1.0312	1.0208	1.02815	1.02554	1.04718
	1480000	1	1.03353	1.01918	1.02442	1.02688	1.05255
	1481000	1	1.02904	1.01699	1.02284	1.02453	1.04775
	1482000	1	1.02799	1.01798	1.02219	1.02556	1.04955
	1483000	1	1.02798	1.01773	1.01704	1.02255	1.05375
	1484000	1	1.02877	1.01526	1.01931	1.01373	1.05208
	1485000	1	1.03605	1.01581	1.019	1.01095	1.05661
	1486000	1	1.03467	1.01546	1.02136	1.01857	1.05282
	1487000	1	1.03942	1.0154	1.0177	1.01497	1.06327
	1488000	1	1.03936	1.02021	1.01936	1.01518	1.06546
	1489000	1	1.03881	1.02173	1.01505	1.00908	1.07058
	1490000	1	1.03846	1.02213	1.01811	1.01057	1.06873
	1491000	1	1.03912	1.02626	1.01877	1.01514	1.06358
	1492000	1	1.04681	1.0326	1.03159	1.02487	1.06567
	1493000	1	1.05474	1.03754	1.03679	1.02585	1.06236
	1494000	1	1.05558	1.04127	1.03681	1.01911	1.05873
	1495000	1	1.05912	1.04467	1.04415	1.02492	1.06121
	1496000	1	1.05398	1.0412	1.04435	1.01995	1.06045
	1497000	1	1.05487	1.04475	1.05255	1.02716	1.0671
	1498000	1	1.05402	1.04374	1.05078	1.02359	1.06655
	1499000	1	1.05443	1.04609	1.05225	1.02405	1.08223
	1500000	1	1.05768	1.04817	1.05782	1.02461	1.08317
	1501000	1	1.05836	1.05144	1.06248	1.02092	1.07547
	1502000	1	1.05643	1.04607	1.05674	1.02176	1.09178
	1503000	1	1.05677	1.04602	1.05647	1.02464	1.09717
	1504000	1	1.0556	1.04429	1.05946	1.02314	1.09449
	1505000	1	1.04872	1.04674	1.05815	1.02448	1.08784
	1506000	1	1.04051	1.0452	1.05915	1.02668	1.07847
	1507000	1	1.0443	1.04498	1.06034	1.02408	1.08462
	1508000	1	1.03475	1.04513	1.0571	1.02278	1.07081
	1509000	1	1.03905	1.046	1.05917	1.03079	1.07365
	1510000	1	1.0403	1.04781	1.06086	1.02987	1.06978
	1511000	1	1.04222	1.0483	1.05783	1.0291	1.06399
	1512000	1	1.04989	1.04907	1.05848	1.02789	1.06478
	1513000	1	1.04806	1.04995	1.05238	1.01993	1.06796
	1514000	1	1.04662	1.05365	1.05426	1.02414	1.07819
	1515000	1	1.03122	1.03728	1.03807	1.0068	1.06138
	1516000	1	1.03198	1.03712	1.03455	1.01497	1.06057
	1517000	1	1.03753	1.04356	1.03567	1.01905	1.06329
	1518000	1	1.04122	1.0483	1.03682	1.02354	1.06262
	1519000	1	1.04307	1.04621	1.03439	1.02875	1.06002
	1520000	1	1.04415	1.05019	1.03226	1.03364	1.0471
	1521000	1	1.04379	1.04963	1.031	1.03927	1.05355
	1522000	1	1.04249	1.05198	1.02673	1.04783	1.05554
	1523000	1	1.045	1.05713	1.03395	1.04592	1.04677
	1524000	1	1.04565	1.05635	1.03748	1.04657	1.03511
	1525000	1	1.05119	1.06114	1.038	1.05144	1.03686
	1526000	1	1.05594	1.06062	1.03565	1.04987	1.0363
	1527000	1	1.05661	1.06193	1.03786	1.0488	1.03903
	1528000	1	1.05572	1.06456	1.03559	1.04643	1.0333
	1529000	1	1.06108	1.06335	1.04121	1.04578	1.03633
	1530000	1	1.05926	1.06108	1.04231	1.04449	1.03712
	1531000	1	1.05849	1.05929	1.04318	1.04672	1.03836
	1532000	1	1.05185	1.05581	1.03566	1.04852	1.044
	1533000	1	1.04475	1.05251	1.03322	1.04567	1.03828
	1534000	1	1.04371	1.04974	1.0344	1.04508	1.04074
	1535000	1	1.04009	1.04499	1.0302	1.04347	1.04489
	1536000	1	1.05464	1.06252	1.04864	1.06338	1.05384
	1537000	1	1.05813	1.06375	1.04946	1.05708	1.06832
	1538000	1	1.05615	1.06149	1.04645	1.05587	1.06316
	1539000	1	1.05563	1.05616	1.0448	1.05138	1.05415
	1540000	1	1.05757	1.05517	1.0452	1.04534	1.05333
	1541000	1	1.05228	1.04622	1.0402	1.03591	1.04014
	1542000	1	1.05343	1.0483	1.0406	1.03877	1.04366
	1543000	1	1.05457	1.04322	1.04348	1.03784	1.03798
	1544000	1	1.05501	1.04218	1.04432	1.04541	1.03218
	1545000	1	1.04887	1.0395	1.03927	1.04091	1.03568
	1546000	1	1.04545	1.03762	1.03618	1.03566	1.02787
	1547000	1	1.04417	1.03703	1.03594	1.03569	1.0271
	1548000	1	1.04532	1.03257	1.03147	1.03667	1.02207
	1549000	1	1.05048	1.0396	1.03828	1.04302	1.03173
	1550000	1	1.05273	1.04463	1.04263	1.05222	1.04144
	1551000	1	1.05377	1.0464	1.04281	1.05217	1.04458
	1552000	1	1.0564	1.0447	1.04395	1.05477	1.05654
	1553000	1	1.06717	1.05346	1.05394	1.06217	1.05283
	1554000	1	1.0647	1.05036	1.05254	1.05921	1.05199
	1555000	1	1.06236	1.05276	1.05232	1.05647	1.04816
	1556000	1	1.0653	1.05241	1.05118	1.05593	1.03828
	1557000	1	1.06523	1.05173	1.04966	1.05732	1.04983
	1558000	1	1.06244	1.04934	1.04724	1.05539	1.04128
	1559000	1	1.06548	1.04557	1.04693	1.0505	1.03884
	1560000	1	1.06391	1.04963	1.04172	1.04894	1.0393
	1561000	1	1.05824	1.04929	1.04095	1.04409	1.03961
	1562000	1	1.06256	1.05137	1.05923	1.04668	1.04644
	1563000	1	1.06234	1.04844	1.05697	1.04317	1.03474
	1564000	1	1.06367	1.05118	1.05636	1.03939	1.03444
	1565000	1	1.06448	1.05336	1.05611	1.0335	1.04059
	1566000	1	1.06969	1.05982	1.05798	1.04024	1.04123
	1567000	1	1.06861	1.05894	1.05781	1.0433	1.04898
	1568000	1	1.07078	1.05486	1.05682	1.04426	1.05681
	1569000	1	1.07683	1.05781	1.05739	1.04815	1.0603
	1570000	1	1.07467	1.05119	1.05307	1.04518	1.05161
	1571000	1	1.07085	1.04702	1.04745	1.04046	1.04699
	1572000	1	1.07014	1.04749	1.04685	1.04071	1.04187
	1573000	1	1.06578	1.04421	1.04531	1.03601	1.02993
	1574000	1	1.06366	1.03729	1.04346	1.03228	1.0381
	1575000	1	1.06718	1.0438	1.04531	1.04012	1.04112
	1576000	1	1.06764	1.04025	1.04092	1.04195	1.03714
	1577000	1	1.06464	1.04459	1.04692	1.04354	1.0455
	1578000	1	1.06471	1.04524	1.04819	1.03552	1.05096
	1579000	1	1.06049	1.04893	1.04725	1.03784	1.05276
	1580000	1	1.05586	1.05085	1.05048	1.04173	1.0553
	1581000	1	1.04856	1.04209	1.04885	1.03552	1.05232
	1582000	1	1.04995	1.04489	1.05316	1.04068	1.05203
	1583000	1	1.0514	1.05057	1.03766	1.0441	1.05908
	1584000	1	1.04924	1.04945	1.03791	1.04042	1.05427
	1585000	1	1.04507	1.04398	1.03607	1.03965	1.0534
	1586000	1	1.06952	1.04317	1.03608	1.04284	1.04265
	1587000	1	1.0722	1.03986	1.03814	1.04761	1.05001
	1588000	1	1.07042	1.04386	1.03697	1.05182	1.04588
	1589000	1	1.05994	1.03655	1.02899	1.04406	1.028
	1590000	1	1.0555	1.0359	1.02886	1.04093	1.02665
	1591000	1	1.05598	1.03558	1.03233	1.04345	1.02845
	1592000	1	1.057	1.03446	1.03211	1.04167	1.02524
	1593000	1	1.05693	1.03229	1.03615	1.03882	1.03
	1594000	1	1.06294	1.03572	1.03956	1.04319	1.03852
	1595000	1	1.06033	1.03835	1.0381	1.04243	1.03374
	1596000	1	1.06149	1.03672	1.03975	1.04088	1.0355
	1597000	1	1.06423	1.03948	1.0456	1.0374	1.0405
	1598000	1	1.06393	1.03696	1.04857	1.03384	1.02714
	1599000	1	1.06674	1.03953	1.04851	1.04042	1.01305
	1600000	1	1.06894	1.0366	1.05269	1.04333	1.01601
	1601000	1	1.06766	1.03647	1.05072	1.04064	1.01387
	1602000	1	1.07511	1.04401	1.06128	1.04798	1.0287
	1603000	1	1.07852	1.04301	1.05817	1.05092	1.02874
	1604000	1	1.0771	1.04054	1.06027	1.04622	1.02104
	1605000	1	1.08069	1.04313	1.05853	1.05402	1.02585
	1606000	1	1.07837	1.04342	1.05968	1.05755	1.02845
	1607000	1	1.05238	1.04607	1.059	1.05423	1.03607
	1608000	1	1.04829	1.04685	1.05589	1.04586	1.02538
	1609000	1	1.05248	1.04468	1.06117	1.04617	1.02885
	1610000	1	1.062	1.05381	1.06941	1.05369	1.03883
	1611000	1	1.05936	1.05198	1.06909	1.05272	1.03593
	1612000	1	1.05641	1.04836	1.0612	1.04586	1.02593
	1613000	1	1.0555	1.04992	1.05887	1.05107	1.03028
	1614000	1	1.05724	1.05381	1.05458	1.04739	1.02658
	1615000	1	1.05858	1.05383	1.05488	1.05181	1.01914
	1616000	1	1.06056	1.0539	1.05691	1.04708	1.02181
	1617000	1	1.06036	1.0575	1.05693	1.04463	1.02926
	1618000	1	1.05938	1.05682	1.0521	1.05051	1.02762
	1619000	1	1.05641	1.05398	1.04049	1.0508	1.02963
	1620000	1	1.05348	1.04873	1.03747	1.04292	1.02806
	1621000	1	1.05492	1.05023	1.03614	1.03895	1.02174
	1622000	1	1.05627	1.04873	1.03378	1.04452	1.03095
	1623000	1	1.05515	1.04966	1.03409	1.04684	1.02022
	1624000	1	1.05242	1.05071	1.03732	1.04566	1.02584
	1625000	1	1.05256	1.04959	1.03458	1.0472	1.02825
	1626000	1	1.04914	1.05231	1.03757	1.04148	1.04544
	1627000	1	1.05281	1.05701	1.04003	1.05058	1.05677
	1628000	1	1.05208	1.05615	1.04257	1.05098	1.06484
	1629000	1	1.05575	1.0572	1.04556	1.0481	1.06954
	1630000	1	1.04869	1.05725	1.04337	1.04506	1.06821
	1631000	1	1.05214	1.05787	1.04947	1.04615	1.07396
	1632000	1	1.0564	1.06266	1.05313	1.04802	1.08696
	1633000	1	1.05233	1.06341	1.05172	1.04495	1.09301
	1634000	1	1.054	1.06569	1.05596	1.0442	1.08747
	1635000	1	1.05354	1.0678	1.06171	1.05104	1.08686
	1636000	1	1.05043	1.06444	1.05791	1.04172	1.08367
	1637000	1	1.05052	1.06391	1.05787	1.05237	1.07956
	1638000	1	1.05016	1.05814	1.05573	1.05222	1.07183
	1639000	1	1.04762	1.05702	1.05412	1.05308	1.07184
	1640000	1	1.0538	1.06013	1.05686	1.05458	1.07771
	1641000	1	1.05548	1.05911	1.05928	1.05778	1.0802
	1642000	1	1.05534	1.05586	1.05811	1.09024	1.08074
	1643000	1	1.05626	1.05574	1.0603	1.08835	1.0744
	1644000	1	1.05747	1.05314	1.05467	1.08368	1.08277
	1645000	1	1.06039	1.05245	1.04836	1.0872	1.07508
	1646000	1	1.06026	1.05012	1.04933	1.08842	1.0751
	1647000	1	1.05912	1.04539	1.04661	1.08409	1.0573
	1648000	1	1.06011	1.04669	1.04732	1.07784	1.04941
	1649000	1	1.05846	1.04106	1.04164	1.07616	1.04808
	1650000	1	1.05708	1.03713	1.04113	1.07556	1.05048
	1651000	1	1.05988	1.03508	1.04148	1.10133	1.04085
	1652000	1	1.05936	1.03386	1.03883	1.09892	1.04389
	1653000	1	1.05766	1.02879	1.03947	1.09703	1.03898
	1654000	1	1.06314	1.02957	1.04385	1.10178	1.04116
	1655000	1	1.06076	1.02637	1.04165	1.09799	1.03577
	1656000	1	1.05858	1.01959	1.03483	1.09533	1.03527
	1657000	1	1.05964	1.0209	1.03417	1.10939	1.04094
	1658000	1	1.05719	1.01775	1.03185	1.10344	1.03956
	1659000	1	1.05631	1.01869	1.03685	1.10735	1.04181
	1660000	1	1.06078	1.02134	1.03818	1.11027	1.04541
	1661000	1	1.05843	1.0203	1.04001	1.10857	1.04187
	1662000	1	1.05517	1.02082	1.03878	1.11153	1.04183
	1663000	1	1.05497	1.02344	1.03801	1.08194	1.05425
	1664000	1	1.07998	1.0258	1.03694	1.08149	1.0545
	1665000	1	1.07809	1.02874	1.03899	1.08637	1.04815
	1666000	1	1.07551	1.02624	1.04196	1.07842	1.04358
	1667000	1	1.07484	1.02516	1.03787	1.07377	1.03448
	1668000	1	1.07721	1.03017	1.03702	1.07452	1.0358
	1669000	1	1.07358	1.02439	1.03092	1.064	1.03049
	1670000	1	1.07678	1.02776	1.03913	1.06407	1.01688
	1671000	1	1.0705	1.02657	1.03504	1.06347	1.01283
	1672000	1	1.06914	1.02672	1.03263	1.03221	1.01358
	1673000	1	1.06513	1.02833	1.02812	1.02935	1.01446
	1674000	1	1.06143	1.02777	1.02555	1.02998	1.00625
	1675000	1	1.06165	1.03006	1.02865	1.0294	1.00777
	1676000	1	1.06338	1.02822	1.02967	1.02807	1.0054
	1677000	1	1.0639	1.02953	1.0303	1.03112	0.997253
	1678000	1	1.06224	1.02773	1.02893	1.01886	0.994069
	1679000	1	1.05781	1.0276	1.02861	1.01756	0.99995
	1680000	1	1.06008	1.02813	1.02591	1.01844	0.99187
	1681000	1	1.05816	1.02712	1.0275	1.01133	0.987077
	1682000	1	1.05763	1.02693	1.03294	1.01313	0.986352
	1683000	1	1.05752	1.0272	1.03137	1.00682	0.98433
	1684000	1	1.05869	1.02543	1.03259	1.00117	0.967981
	1685000	1	1.03536	1.021	1.03208	0.995072	0.965045
	1686000	1	1.03176	1.01663	1.03101	0.98963	0.964717
	1687000	1	1.02976	1.01528	1.03146	0.998336	0.969635
	1688000	1	1.02959	1.01738	1.03675	1.0036	0.978922
	1689000	1	1.02879	1.01153	1.04015	1.00566	0.976637
	1690000	1	1.04102	1.00896	1.04091	1.00758	0.978419
	1691000	1	1.04116	1.00885	1.03938	1.01404	0.986013
	1692000	1	1.04388	1.01425	1.04172	1.01561	0.985245
	1693000	1	1.05216	1.01947	1.04797	1.0295	0.992891
	1694000	1	1.05194	1.01762	1.05126	1.03605	0.983962
	1695000	1	1.05343	1.01788	1.04937	1.03435	0.996022
	1696000	1	1.05231	1.02098	1.04964	1.0427	0.990419
	1697000	1	1.05166	1.02459	1.0479	1.04719	0.999198
	1698000	1	1.05164	1.02753	1.05015	1.04158	1.01292
	1699000	1	1.05634	1.02867	1.05085	1.04296	1.0099
	1700000	1	1.06036	1.03091	1.05165	1.04051	1.0092
	1701000	1	1.05911	1.03259	1.05607	1.0414	1.01915
	1702000	1	1.06262	1.0301	1.05555	1.05764	1.02868
	1703000	1	1.06468	1.02908	1.04947	1.06462	1.03627
	1704000	1	1.06797	1.03018	1.05396	1.07433	1.0413
	1705000	1	1.06472	1.03223	1.0526	1.07693	1.04599
	1706000	1	1.06811	1.03722	1.05406	1.07734	1.05311
	1707000	1	1.07648	1.04146	1.05645	1.08535	1.05705
	1708000	1	1.07299	1.03856	1.05189	1.07572	1.05198
	1709000	1	1.07068	1.03753	1.04711	1.07227	1.04647
	1710000	1	1.06856	1.04222	1.04488	1.07738	1.05078
	1711000	1	1.05944	1.04703	1.05214	1.07805	1.05683
	1712000	1	1.05689	1.0434	1.04243	1.07102	1.05138
	1713000	1	1.05976	1.04316	1.04234	1.0734	1.05501
	1714000	1	1.0558	1.04148	1.0398	1.06558	1.06573
	1715000	1	1.05567	1.04094	1.03918	1.06184	1.06678
	1716000	1	1.06076	1.04297	1.04004	1.06304	1.07478
	1717000	1	1.06236	1.0418	1.03805	1.05696	1.08025
	1718000	1	1.05941	1.04261	1.03936	1.05304	1.08263
	1719000	1	1.06087	1.04388	1.03938	1.05956	1.07378
	1720000	1	1.06121	1.04558	1.04004	1.05793	1.07304
	1721000	1	1.065	1.04476	1.04068	1.06179	1.07173
	1722000	1	1.06699	1.0467	1.03533	1.06122	1.06464
	1723000	1	1.06318	1.0476	1.03099	1.04329	1.05078
	1724000	1	1.06283	1.05212	1.03485	1.03674	1.04518
	1725000	1	1.05984	1.06245	1.03272	1.03228	1.03806
	1726000	1	1.06517	1.065	1.03425	1.03764	1.03568
	1727000	1	1.06018	1.06079	1.03389	1.04187	1.02869
	1728000	1	1.05374	1.05421	1.03323	1.03411	1.02496
	1729000	1	1.06122	1.06145	1.03801	1.03727	1.03783
	1730000	1	1.06441	1.06391	1.04267	1.03781	1.0436
	1731000	1	1.06965	1.06346	1.0443	1.0355	1.04835
	1732000	1	1.06922	1.06563	1.04141	1.0403	1.05316
	1733000	1	1.07225	1.07144	1.04908	1.04754	1.05389
	1734000	1	1.07122	1.06983	1.04994	1.04729	1.04271
	1735000	1	1.07321	1.06714	1.04705	1.04289	1.02657
	1736000	1	1.07171	1.07098	1.04643	1.04258	1.02669
	1737000	1	1.06976	1.07503	1.05238	1.05222	1.01093
	1738000	1	1.07234	1.07214	1.05668	1.05361	1.01365
	1739000	1	1.07762	1.06944	1.05319	1.05803	1.01749
	1740000	1	1.07517	1.06552	1.05249	1.05858	1.02375
	1741000	1	1.06789	1.06244	1.04945	1.06269	1.0243
	1742000	1	1.06537	1.06069	1.04961	1.05885	1.01666
	1743000	1	1.06523	1.05834	1.04965	1.05378	1.01866
	1744000	1	1.06676	1.0575	1.0572	1.05727	1.02948
	1745000	1	1.06829	1.05666	1.05558	1.05459	1.03368
	1746000	1	1.06642	1.04439	1.0576	1.05608	1.04031
	1747000	1	1.0695	1.04509	1.05673	1.05409	1.04632
	1748000	1	1.06766	1.04837	1.05861	1.05762	1.04587
	1749000	1	1.0705	1.05198	1.0593	1.05961	1.04186
	1750000	1	1.06625	1.04907	1.06028	1.06075	1.0294
	1751000	1	1.06598	1.04943	1.05875	1.05918	1.01983
	1752000	1	1.0628	1.04593	1.05775	1.05585	1.02009
	1753000	1	1.06279	1.04538	1.05831	1.05893	1.00752
	1754000	1	1.06226	1.04434	1.05804	1.05674	1.00801
	1755000	1	1.06299	1.0438	1.06323	1.0616	1.02023
	1756000	1	1.06407	1.04754	1.06477	1.06792	1.02638
	1757000	1	1.06106	1.04933	1.06315	1.06757	1.02161
	1758000	1	1.05717	1.04716	1.0605	1.06032	1.02095
	1759000	1	1.05201	1.04861	1.07305	1.05242	1.02
	1760000	1	1.05318	1.0521	1.07802	1.04931	1.01596
	1761000	1	1.05233	1.0488	1.07479	1.04329	1.01131
	1762000	1	1.05298	1.05247	1.07568	1.03728	1.01182
	1763000	1	1.05221	1.05592	1.07759	1.03846	1.02703
	1764000	1	1.04812	1.05402	1.07791	1.04484	1.0401
	1765000	1	1.05004	1.05904	1.07355	1.04174	1.03596
	1766000	1	1.04619	1.05606	1.07132	1.04205	1.03779
	1767000	1	1.04553	1.05607	1.07114	1.04358	1.03292
	1768000	1	1.03924	1.0567	1.06941	1.04115	1.02326
	1769000	1	1.04239	1.05808	1.07269	1.03787	1.02747
	1770000	1	1.04313	1.06315	1.07311	1.04579	1.03267
	1771000	1	1.04515	1.06317	1.0747	1.04345	1.0347
	1772000	1	1.04846	1.06682	1.07347	1.04512	1.03655
	1773000	1	1.05151	1.06584	1.07219	1.04734	1.03016
	1774000	1	1.04522	1.06448	1.06926	1.04248	1.03214
	1775000	1	1.04347	1.06246	1.07027	1.03779	1.0276
	1776000	1	1.04348	1.06573	1.06808	1.03658	1.03523
	1777000	1	1.04176	1.06628	1.07073	1.03331	1.04155
	1778000	1	1.05559	1.06357	1.07444	1.04084	1.05991
	1779000	1	1.05908	1.0628	1.07062	1.03958	1.06534
	1780000	1	1.06112	1.0617	1.04985	1.05232	1.05959
	1781000	1	1.05585	1.05685	1.04696	1.04892	1.05271
	1782000	1	1.05711	1.06111	1.04749	1.05207	1.05177
	1783000	1	1.05516	1.05962	1.04923	1.05629	1.05482
	1784000	1	1.06086	1.06249	1.05211	1.05695	1.05039
	1785000	1	1.06175	1.06061	1.05062	1.05253	1.04606
	1786000	1	1.05744	1.05339	1.05256	1.0519	1.03977
	1787000	1	1.05891	1.05432	1.05322	1.05481	1.036
	1788000	1	1.06138	1.05549	1.05182	1.05318	1.04026
	1789000	1	1.0617	1.05054	1.05156	1.05456	1.04038
	1790000	1	1.06397	1.04745	1.04415	1.05805	1.0455
	1791000	1	1.06428	1.04308	1.04165	1.04698	1.03095
	1792000	1	1.06029	1.03859	1.03306	1.03976	1.02396
	1793000	1	1.05589	1.02981	1.03055	1.03799	1.02993
	1794000	1	1.05323	1.02889	1.03081	1.0364	1.0294
	1795000	1	1.05708	1.03058	1.03511	1.03592	1.03295
	1796000	1	1.05716	1.03025	1.02993	1.03843	1.0385
	1797000	1	1.05834	1.03213	1.02838	1.03921	1.02835
	1798000	1	1.0563	1.02763	1.02309	1.03983	1.02134
	1799000	1	1.04918	1.0232	1.02363	1.04048	1.00617
	1800000	1	1.04834	1.02556	1.02967	1.03829	1.00338
	1801000	1	1.04679	1.02594	1.03133	1.02911	1.00802
	1802000	1	1.05328	1.03101	1.03433	1.0321	1.01945
	1803000	1	1.05722	1.03755	1.03889	1.03775	1.02008
	1804000	1	1.05824	1.03862	1.0382	1.03872	1.02072
	1805000	1	1.05491	1.03477	1.03203	1.03795	1.01611
	1806000	1	1.05885	1.03757	1.03563	1.04081	1.01005
	1807000	1	1.06214	1.0471	1.03685	1.04062	1.0219
	1808000	1	1.06313	1.05041	1.03718	1.04098	1.02094
	1809000	1	1.0603	1.0528	1.03536	1.0379	1.01402
	1810000	1	1.0584	1.05076	1.03519	1.03412	1.01755
	1811000	1	1.05889	1.05355	1.04338	1.03231	1.02653
	1812000	1	1.05524	1.05108	1.03992	1.03305	1.04465
	1813000	1	1.059	1.05638	1.04789	1.04273	1.05726
	1814000	1	1.06072	1.06032	1.04963	1.04223	1.05613
	1815000	1	1.05915	1.06957	1.05062	1.04221	1.06373
	1816000	1	1.06082	1.07413	1.05004	1.04485	1.06567
	1817000	1	1.06269	1.0761	1.04992	1.04655	1.07065
	1818000	1	1.06309	1.07253	1.04877	1.0456	1.06522
	1819000	1	1.06085	1.07179	1.05058	1.04508	1.06774
	1820000	1	1.061	1.07662	1.04803	1.04024	1.07462
	1821000	1	1.05997	1.07127	1.04196	1.04018	1.07156
	1822000	1	1.06281	1.07095	1.04244	1.03773	1.06424
	1823000	1	1.05748	1.06355	1.03932	1.03617	1.05738
	1824000	1	1.05696	1.05631	1.03317	1.03199	1.06053
	1825000	1	1.05338	1.05295	1.02982	1.02693	1.04946
	1826000	1	1.05276	1.05649	1.0325	1.02983	1.05748
	1827000	1	1.05255	1.05745	1.03169	1.03057	1.06369
	1828000	1	1.04782	1.04881	1.03059	1.03714	1.06098
	1829000	1	1.04402	1.04111	1.02779	1.03073	1.06796
	1830000	1	1.0439	1.03367	1.02765	1.02716	1.0691
	1831000	1	1.04448	1.03458	1.02539	1.03014	1.07727
	1832000	1	1.04223	1.03274	1.02233	1.02989	1.06551
	1833000	1	1.04556	1.03671	1.02287	1.03567	1.06129
	1834000	1	1.04571	1.03886	1.01812	1.0384	1.06342
	1835000	1	1.04274	1.03964	1.01705	1.0389	1.05881
	1836000	1	1.04575	1.03339	1.01664	1.03971	1.0479
	1837000	1	1.04737	1.0321	1.01151	1.03448	1.04541
	1838000	1	1.04339	1.02861	1.01399	1.02882	1.02795
	1839000	1	1.04127	1.02625	1.01355	1.02914	1.05157
	1840000	1	1.0445	1.02811	1.01429	1.0286	1.05147
	1841000	1	1.039	1.02258	1.00815	1.02237	1.04349
	1842000	1	1.038	1.01936	1.00534	1.02038	1.04868
	1843000	1	1.03565	1.01502	1.00685	1.02599	1.0563
	1844000	1	1.03441	1.01795	1.0061	1.02564	1.05185
	1845000	1	1.02785	1.01513	1.0076	1.02253	1.04993
	1846000	1	1.03196	1.01961	1.01288	1.0348	1.04987
	1847000	1	1.02712	1.0157	1.00939	1.02989	1.04173
	1848000	1	1.01353	1.00468	1.00049	1.02013	1.02627
	1849000	1	1.01641	1.00934	1.00085	1.02053	1.02126
	1850000	1	1.01446	1.01682	1.00385	1.02254	1.01458
	1851000	1	1.0147	1.01976	1.00559	1.02799	1.024
	1852000	1	1.01571	1.02227	1.01261	1.03565	1.02186
	1853000	1	1.01456	1.02158	1.01268	1.04064	1.02395
	1854000	1	1.01541	1.02026	1.01631	1.0359	1.03087
	1855000	1	1.01439	1.01674	1.01791	1.03373	1.02713
	1856000	1	1.02133	1.01791	1.02454	1.03861	1.03413
	1857000	1	1.01998	1.0191	1.02546	1.04351	1.04763
	1858000	1	1.01449	1.00997	1.02377	1.04636	1.04674
	1859000	1	1.01888	1.01284	1.02864	1.05141	1.05561
	1860000	1	1.0173	1.01201	1.02989	1.04495	1.03736
	1861000	1	1.01532	1.01233	1.03046	1.04482	1.04244
	1862000	1	1.0235	1.01872	1.04004	1.05117	1.05283
	1863000	1	1.02894	1.02626	1.04504	1.05875	1.04535
	1864000	1	1.02863	1.03032	1.04542	1.05973	1.04651
	1865000	1	1.02998	1.03308	1.04827	1.06233	1.04717
	1866000	1	1.03419	1.03827	1.05419	1.06181	1.04272
	1867000	1	1.03454	1.03528	1.05494	1.05566	1.04999
	1868000	1	1.04027	1.03805	1.05736	1.06364	1.0517
	1869000	1	1.04961	1.05007	1.06575	1.07175	1.06066
	1870000	1	1.04942	1.04697	1.06715	1.06711	1.0548
	1871000	1	1.05822	1.05033	1.07085	1.07475	1.04949
	1872000	1	1.05909	1.05165	1.06885	1.07571	1.04453
	1873000	1	1.05765	1.05284	1.06655	1.07771	1.03534
	1874000	1	1.05601	1.05233	1.0631	1.06718	1.02925
	1875000	1	1.05138	1.05021	1.05646	1.0671	1.01678
	1876000	1	1.05497	1.05689	1.05831	1.07199	1.01942
	1877000	1	1.05201	1.05324	1.05516	1.0725	1.01773
	1878000	1	1.05199	1.05086	1.05552	1.06322	1.00749
	1879000	1	1.05138	1.02818	1.05868	1.06237	1.00114
	1880000	1	1.05274	1.01692	1.05353	1.05502	1.00828
	1881000	1	1.05466	1.01596	1.05285	1.05274	1.0054
	1882000	1	1.0562	1.01996	1.05071	1.05744	0.999444
	1883000	1	1.05183	1.01723	1.04996	1.05447	0.996302
	1884000	1	1.05874	1.01364	1.04687	1.05007	0.998619
	1885000	1	1.05731	1.01887	1.04285	1.04489	0.994239
	1886000	1	1.05719	1.01984	1.04223	1.047	0.996727
	1887000	1	1.05501	1.01239	1.03852	1.04208	0.998755
	1888000	1	1.0563	1.01345	1.0319	1.03689	1.00076
	1889000	1	1.05156	1.01088	1.03285	1.02865	0.993133
	1890000	1	1.05396	1.00689	1.03261	1.02918	1.00026
	1891000	1	1.05391	1.00911	1.02952	1.03743	1.00398
	1892000	1	1.0532	1.00684	1.02623	1.03544	1.01712
	1893000	1	1.05703	1.00759	1.03224	1.03507	1.01728
	1894000	1	1.05555	1.00508	1.03249	1.0211	1.02123
	1895000	1	1.05649	1.01635	1.03488	1.02449	1.01284
	1896000	1	1.05722	1.01825	1.0391	1.02695	1.01462
	1897000	1	1.05598	1.01482	1.04032	1.02202	1.01442
	1898000	1	1.05343	1.01305	1.03651	1.01163	1.01096
	1899000	1	1.05406	1.01771	1.03947	1.01664	1.00403
	1900000	1	1.05658	1.04134	1.03778	1.01405	1.01831
	1901000	1	1.05336	1.0539	1.03845	1.01847	1.01599
	1902000	1	1.05112	1.07281	1.03731	1.02579	1.02502
	1903000	1	1.05084	1.06851	1.03842	1.01689	1.02421
	1904000	1	1.05349	1.06983	1.03858	1.01887	1.02631
	1905000	1	1.04418	1.07405	1.04224	1.01758	1.03872
	1906000	1	1.04954	1.07228	1.049	1.02734	1.04972
	1907000	1	1.05103	1.07022	1.05232	1.02804	1.05843
	1908000	1	1.05016	1.07561	1.05078	1.03291	1.06453
	1909000	1	1.04649	1.07524	1.05764	1.03429	1.06379
	1910000	1	1.05348	1.0806	1.05496	1.03601	1.0626
	1911000	1	1.05042	1.0828	1.0533	1.02935	1.0632
	1912000	1	1.05027	1.07646	1.05075	1.0164	1.05672
	1913000	1	1.04351	1.07002	1.04624	1.01357	1.04739
	1914000	1	1.04531	1.06668	1.04172	1.00938	1.04407
	1915000	1	1.04686	1.06746	1.03981	1.00843	1.04275
	1916000	1	1.06345	1.05373	1.03353	1.0099	1.04696
	1917000	1	1.06286	1.05192	1.02987	1.01183	1.05345
	1918000	1	1.06428	1.05278	1.02527	1.01109	1.04752
	1919000	1	1.06375	1.05569	1.02915	1.0134	1.04939
	1920000	1	1.06392	1.05509	1.02405	1.01307	1.05725
	1921000	1	1.06509	1.05764	1.02897	1.01659	1.05184
	1922000	1	1.06052	1.05147	1.02476	1.01353	1.04507
	1923000	1	1.06176	1.03822	1.02829	1.00974	1.03774
	1924000	1	1.05765	1.03598	1.02621	1.00989	1.03711
	1925000	1	1.05846	1.0347	1.02079	1.0119	1.03177
	1926000	1	1.05803	1.02992	1.01577	1.01309	1.02138
	1927000	1	1.05623	1.02434	1.00841	0.999947	1.02363
	1928000	1	1.04915	1.01933	1.00065	0.987605	1.01458
	1929000	1	1.05697	1.01975	1.00227	0.99521	1.01028
	1930000	1	1.06253	1.02568	1.00751	0.994942	1.00924
	1931000	1	1.0563	1.02069	1.00756	1.00196	1.02263
	1932000	1	1.05845	1.02032	1.00923	1.00556	1.01655
	1933000	1	1.05536	1.02403	1.01421	1.00859	1.02081
	1934000	1	1.05434	1.02552	1.01776	1.01088	1.02698
	1935000	1	1.05081	1.03402	1.01897	1.02021	1.01796
	1936000	1	1.0502	1.03293	1.02176	1.01987	1.02487
	1937000	1	1.03639	1.04124	1.03579	1.02412	1.0353
	1938000	1	1.04124	1.04543	1.05072	1.02387	1.03605
	1939000	1	1.04259	1.05015	1.05595	1.03168	1.03945
	1940000	1	1.04171	1.05115	1.05458	1.04088	1.03511
	1941000	1	1.04113	1.05248	1.05136	1.04194	1.04013
	1942000	1	1.04531	1.05498	1.04776	1.04217	1.0383
	1943000	1	1.05267	1.06244	1.05127	1.04775	1.04374
	1944000	1	1.05248	1.06626	1.04811	1.04543	1.03984
	1945000	1	1.05542	1.07052	1.05065	1.05067	1.04251
	1946000	1	1.04953	1.0696	1.05248	1.0492	1.04443
	1947000	1	1.0406	1.06627	1.04821	1.03627	1.02908
	1948000	1	1.03765	1.06887	1.05314	1.04111	1.01395
	1949000	1	1.04154	1.07466	1.06171	1.04968	1.01782
	1950000	1	1.03576	1.07255	1.06179	1.04139	1.02398
	1951000	1	1.03392	1.06992	1.06077	1.04557	1.03153
	1952000	1	1.04059	1.06899	1.05997	1.0425	1.0235
	1953000	1	1.04531	1.06813	1.06094	1.04644	1.02498
	1954000	1	1.04972	1.06616	1.05776	1.05166	1.0207
	1955000	1	1.05236	1.07109	1.05794	1.0576	1.01153
	1956000	1	1.05668	1.06499	1.05764	1.06169	1.02235
	1957000	1	1.05412	1.06159	1.04936	1.06397	1.01854
	1958000	1	1.05301	1.05762	1.043	1.0602	1.02773
	1959000	1	1.05177	1.05753	1.03142	1.0568	1.02699
	1960000	1	1.04618	1.04845	1.03314	1.04733	1.02686
	1961000	1	1.0493	1.04988	1.03258	1.04136	1.03815
	1962000	1	1.05058	1.04389	1.03844	1.04129	1.03638
	1963000	1	1.04274	1.04699	1.03894	1.04317	1.039
	1964000	1	1.04023	1.04334	1.03816	1.04265	1.04463
	1965000	1	1.03907	1.03776	1.03668	1.04314	1.04857
	1966000	1	1.03557	1.03557	1.03412	1.04178	1.05171
	1967000	1	1.04112	1.03711	1.03982	1.04487	1.05911
	1968000	1	1.05066	1.04407	1.04655	1.05666	1.0761
	1969000	1	1.07695	1.04337	1.04681	1.06119	1.08343
	1970000	1	1.0793	1.04189	1.0435	1.06001	1.07928
	1971000	1	1.08424	1.05262	1.04349	1.06399	1.07298
	1972000	1	1.08796	1.05682	1.04259	1.0638	1.06566
	1973000	1	1.0845	1.0616	1.04607	1.06581	1.07433
	1974000	1	1.08015	1.06337	1.04716	1.07077	1.07719
	1975000	1	1.08137	1.0671	1.05155	1.06884	1.08312
	1976000	1	1.0807	1.06338	1.04833	1.06374	1.08275
	1977000	1	1.08087	1.06807	1.04876	1.05876	1.08565
	1978000	1	1.08178	1.07273	1.05556	1.06102	1.08438
	1979000	1	1.07913	1.07179	1.05609	1.06164	1.06715
	1980000	1	1.08219	1.0714	1.05962	1.06449	1.07223
	1981000	1	1.08269	1.07543	1.05563	1.06355	1.07742
	1982000	1	1.07994	1.07122	1.04939	1.05461	1.06373
	1983000	1	1.08148	1.07154	1.04795	1.05101	1.05688
	1984000	1	1.08065	1.06289	1.04661	1.05473	1.04979
	1985000	1	1.08482	1.06999	1.04953	1.05994	1.05319
	1986000	1	1.0888	1.0693	1.06332	1.06681	1.05635
	1987000	1	1.09246	1.06853	1.06914	1.0693	1.05079
	1988000	1	1.09425	1.07145	1.06942	1.07127	1.05059
	1989000	1	1.09435	1.06963	1.06988	1.07283	1.05175
	1990000	1	1.0719	1.10708	1.065	1.06476	1.04863
	1991000	1	1.0698	1.10847	1.06345	1.06678	1.05225
	1992000	1	1.06657	1.1027	1.06338	1.06829	1.05772
	1993000	1	1.06083	1.094	1.05774	1.06316	1.06642
	1994000	1	1.05976	1.08971	1.05816	1.0576	1.0639
	1995000	1	1.05847	1.08798	1.05292	1.04888	1.05671
	1996000	1	1.05923	1.08319	1.0487	1.04443	1.06182
	1997000	1	1.06182	1.08402	1.05081	1.04213	1.06381
[truncated: 7,999 more rows]

## Sheet: Fig 3c
Data Table. Figure 3c. Sparse matrix for heatmap and border index values for Drosophila Chr 2L: 6Mb-8Mb.
Sparse matrix (Chr 2L: 6Mb - 8Mb)				Border index values
				SAFE Hi-C	4 cycles	8 cycles	12 cycles	16 cycles	20 cycles
6000000	6000000	2047.61		4.18376	4.2853	4.18682	4.25357	4.38003	4.57637
6000000	6005000	1720.68		3.89616	3.90892	3.86547	3.89595	4.06119	4.14292
6005000	6005000	1743.24		3.60759	3.60208	3.61793	3.6334	3.71411	3.87595
6000000	6010000	911.95		3.59694	3.63796	3.65468	3.59289	3.73632	3.90062
6005000	6010000	1561.25		3.79719	3.82868	3.9033	3.79722	3.99169	4.15647
6010000	6010000	2045.35		3.95158	4.05152	4.06586	4.02807	4.05329	4.25861
6000000	6015000	623.077		4.18578	4.2867	4.29792	4.27225	4.27284	4.1833
6005000	6015000	966.177		4.77653	4.82587	4.81056	4.83535	4.81202	4.85796
6010000	6015000	1753.48		5.24113	5.25792	5.25767	5.32203	5.32622	5.43784
6015000	6015000	1897.62		5.38188	5.37035	5.41398	5.48613	5.5045	5.53171
6000000	6020000	508.425		4.98337	4.99604	5.01807	5.05462	5.05592	5.26525
6005000	6020000	710.116		4.59999	4.64721	4.66318	4.72107	4.7106	4.90196
6010000	6020000	1145		4.68169	4.75429	4.76284	4.81713	4.82602	4.99222
6015000	6020000	1848.52		5.08233	5.15703	5.12526	5.24621	5.26886	5.37632
6020000	6020000	2116.75		4.92944	4.96178	5.03264	5.1163	5.19954	5.20717
6000000	6025000	339.01		4.36034	4.39905	4.41854	4.45095	4.47614	4.49317
6005000	6025000	440.804		4.29673	4.32613	4.37139	4.37006	4.32447	4.30524
6010000	6025000	592.76		4.20403	4.23205	4.24583	4.30453	4.27145	4.29237
6015000	6025000	768.91		4.27575	4.28502	4.34385	4.36783	4.45544	4.55788
6020000	6025000	1228.03		4.77351	4.82097	4.839	4.92064	4.8896	5.24564
6025000	6025000	2176.11		5.02929	4.99491	5.09261	4.98066	5.233	5.40018
6000000	6030000	323.296		4.28064	4.26494	4.38124	4.32598	4.40841	5.05971
6005000	6030000	383.956		3.9999	4.00051	4.1134	4.04181	4.15748	4.5922
6010000	6030000	458.783		3.94282	3.97968	4.07679	4.1109	4.1544	4.21054
6015000	6030000	638.161		4.44413	4.49059	4.58659	4.5988	4.50666	4.67212
6020000	6030000	809.05		5.18229	5.23612	5.20883	5.25008	5.35472	5.35435
6025000	6030000	2235.22		4.58408	4.70129	4.64517	4.73581	4.90252	4.74132
6030000	6030000	2108.44		3.90216	3.99738	4.01842	4.06749	4.09922	4.06293
6000000	6035000	253.967		3.37806	3.47073	3.53094	3.51542	3.60591	3.67369
6005000	6035000	275.427		2.90625	2.95802	3.05246	2.98491	3.11741	3.07047
6010000	6035000	273.266		2.61693	2.67569	2.75126	2.75597	2.78248	2.87299
6015000	6035000	324.405		2.43313	2.47445	2.53341	2.5089	2.58655	2.66996
6020000	6035000	434.088		2.23733	2.24593	2.29585	2.2873	2.39787	2.45397
6025000	6035000	1071.26		2.13352	2.16965	2.21834	2.2064	2.28721	2.40956
6030000	6035000	1673.12		2.05202	2.0941	2.11008	2.13508	2.21529	2.31463
6035000	6035000	2133.12		2.06646	2.13471	2.10339	2.13512	2.24064	2.22201
6000000	6040000	233.734		2.03913	2.08175	2.06025	2.09237	2.1823	2.18727
6005000	6040000	214.982		1.98061	2.036	2.0225	2.0296	2.0859	2.19289
6010000	6040000	180.477		1.99976	2.01348	2.03335	2.05646	2.10977	2.11682
6015000	6040000	201.914		1.96356	1.98515	2.00476	2.04662	2.09614	2.11759
6020000	6040000	230.907		1.96728	2.00786	2.02789	2.04251	2.09317	2.20982
6025000	6040000	352.89		2.15993	2.20204	2.25918	2.22437	2.37523	2.23988
6030000	6040000	517.319		2.18515	2.22142	2.29106	2.26252	2.45588	2.3867
6035000	6040000	1938.44		2.12662	2.15647	2.243	2.23137	2.36882	2.35933
6040000	6040000	2794.24		2.22252	2.25682	2.34478	2.32723	2.49556	2.53613
6000000	6045000	143.393		2.30471	2.3113	2.37252	2.39686	2.55966	2.68569
6005000	6045000	104.607		2.29172	2.29775	2.34013	2.3601	2.46938	2.63041
6010000	6045000	96.9691		2.32917	2.3422	2.37704	2.39236	2.54121	2.59903
6015000	6045000	119.523		2.44727	2.41572	2.48166	2.52877	2.67511	2.623
6020000	6045000	152.043		2.02894	2.06285	2.02642	2.08317	2.19511	2.50066
6025000	6045000	187.952		2.57721	2.618	2.61912	2.61734	2.80178	2.70624
6030000	6045000	237.997		2.66692	2.65674	2.67171	2.62353	2.88241	2.82036
6035000	6045000	659.275		2.52283	2.54876	2.55873	2.53167	2.77413	2.73352
6040000	6045000	1821.93		2.38953	2.39282	2.45882	2.392	2.59243	2.54528
6045000	6045000	3046.07		2.54897	2.56918	2.60202	2.61892	2.79942	2.78866
6000000	6050000	90.2951		2.56086	2.59471	2.57493	2.6048	2.76015	2.74357
6005000	6050000	95.767		2.56696	2.62773	2.58843	2.64151	2.71201	2.82004
6010000	6050000	68.1301		2.70182	2.69752	2.7518	2.79877	2.80213	3.08307
6015000	6050000	91.2403		2.79895	2.76803	2.84048	2.92849	3.01566	3.19682
6020000	6050000	99.2549		2.98252	2.96061	3.0242	3.10205	3.20228	3.42089
6025000	6050000	92.735		3.30896	3.27329	3.31298	3.43704	3.59614	3.71721
6030000	6050000	137.132		3.63425	3.60472	3.60535	3.73282	3.96164	4.08581
6035000	6050000	237.378		3.81648	3.81226	3.73641	3.81674	4.00528	4.53641
6040000	6050000	366.222		4.62742	4.61555	4.70621	4.83125	4.98262	5.37734
6045000	6050000	1549.86		5.37339	5.39875	5.34483	5.50553	5.58931	5.65979
6050000	6050000	2432.3		4.76509	4.81581	4.8447	4.90869	4.89989	4.98727
6000000	6055000	73.4912		4.25773	4.22535	4.36719	4.33841	4.27603	4.3949
6005000	6055000	97.5506		4.69606	4.69307	4.89871	4.77195	4.80315	4.93864
6010000	6055000	90.7113		4.58569	4.55398	4.6362	4.71157	4.7882	4.90961
6015000	6055000	87.6215		4.28539	4.25438	4.35556	4.34314	4.32477	4.43705
6020000	6055000	94.5315		4.4486	4.46208	4.51322	4.47684	4.61459	4.59865
6025000	6055000	137.058		4.6599	4.80504	4.60145	4.7972	4.81647	5.04982
6030000	6055000	163.944		4.51178	4.50105	4.65015	4.62283	4.76824	4.98513
6035000	6055000	197.245		4.19117	4.19779	4.23973	4.32185	4.4851	4.63169
6040000	6055000	284.793		3.43454	3.42337	3.48665	3.52923	3.65956	3.78783
6045000	6055000	576.104		3.00608	2.97984	3.04512	3.10011	3.20485	3.30369
6050000	6055000	2238.85		2.85237	2.82759	2.93469	2.96452	3.06866	3.16731
6055000	6055000	2502.93		2.73636	2.70502	2.80459	2.81367	2.89396	3.05979
6000000	6060000	84.73		2.5674	2.56515	2.6341	2.62089	2.70173	2.82045
6005000	6060000	73.7344		2.74991	2.759	2.84214	2.87743	2.94693	3.07537
6010000	6060000	58.8393		3.03821	3.12924	3.13661	3.23081	3.22568	3.58218
6015000	6060000	61.7251		4.19107	4.23231	4.28711	4.28569	4.4258	4.66177
6020000	6060000	74.2834		5.07556	5.13321	5.13576	5.15338	5.35103	5.5261
6025000	6060000	79.9324		4.22228	4.22332	4.22447	4.21198	4.34836	4.51475
6030000	6060000	114.92		3.73136	3.74147	3.7718	3.77307	3.93044	4.0487
6035000	6060000	188.822		3.24175	3.2177	3.32968	3.29149	3.31739	3.35696
6040000	6060000	226.946		5.61763	5.56561	5.95744	5.72481	5.70225	6.20332
6045000	6060000	516.566		5.69654	5.60618	6.0188	5.74669	5.79525	6.13725
6050000	6060000	1476.31		5.83458	5.75954	6.18261	5.86594	5.93982	6.28211
6055000	6060000	2133.89		3.78597	3.78025	3.92989	3.83621	3.83026	4.10891
6060000	6060000	2275.66		4.71752	4.70166	4.75212	4.7089	4.71706	5.20743
6000000	6065000	72.1982		4.71035	4.78009	4.84685	4.75608	4.80816	5.15309
6005000	6065000	56.6986		4.41646	4.47316	4.53562	4.40185	4.53864	4.83019
6010000	6065000	59.0151		4.54858	4.61751	4.63421	4.60109	4.63899	4.99201
6015000	6065000	52.9524		4.66414	4.6682	4.69301	4.69363	4.72783	4.86191
6020000	6065000	63.3658		5.36622	5.34209	5.39042	5.44557	5.56087	5.61492
6025000	6065000	85.6624		5.09418	5.1798	5.08922	5.21907	5.13469	5.24257
6030000	6065000	78.3527		5.24458	5.24564	5.31617	5.27362	5.42906	5.62042
6035000	6065000	151.218		5.73024	5.82329	5.84196	5.89981	6.08371	5.99898
6040000	6065000	196.085		5.90669	5.92648	5.92338	5.96019	6.12859	6.31203
6045000	6065000	424.757		5.05548	5.07277	5.0778	5.0917	5.23425	5.48754
6050000	6065000	766.722		4.12201	4.15132	4.16204	4.18225	4.24113	4.45658
6055000	6065000	878.434		3.63716	3.73023	3.74422	3.8492	3.81275	4.07842
6060000	6065000	2047.73		3.53212	3.59173	3.6496	3.63166	3.80037	3.86384
6065000	6065000	2978.61		3.89166	3.93318	4.03896	3.9768	4.25019	4.10784
6000000	6070000	52.5959		4.03487	4.10944	4.14415	4.17194	4.35371	4.25447
6005000	6070000	43.4689		3.7406	3.82835	3.77612	3.85041	4.03822	3.89845
6010000	6070000	38.8032		3.43711	3.54398	3.48589	3.57366	3.73218	3.63823
6015000	6070000	38.9742		3.25583	3.30309	3.3172	3.35981	3.53143	3.52132
6020000	6070000	56.8143		3.29538	3.33143	3.34669	3.41583	3.5411	3.5734
6025000	6070000	61.4445		3.7109	3.73615	3.78651	3.81845	3.89207	4.02791
6030000	6070000	88.173		4.06238	4.07586	4.15988	4.16468	4.2449	4.37833
6035000	6070000	100.316		4.1642	4.11609	4.23428	4.16567	4.22066	4.45133
6040000	6070000	105.18		3.97239	3.96772	3.96831	4.00981	4.16986	4.30135
6045000	6070000	195.861		3.48203	3.54683	3.50777	3.64095	3.76319	3.92657
6050000	6070000	254.789		3.17151	3.27656	3.23033	3.32683	3.46272	3.53568
6055000	6070000	283.986		2.99751	3.07513	3.064	3.15748	3.24904	3.28646
6060000	6070000	494.06		2.83876	2.90937	2.88774	2.97038	3.02658	3.07064
6065000	6070000	1274.11		2.89986	2.95759	2.93545	3.03498	3.04085	3.03765
6070000	6070000	2663.46		3.25235	3.32834	3.35685	3.36193	3.45575	3.39092
6000000	6075000	31.1366		3.85753	3.90669	4.00451	3.97674	4.11285	4.009
6005000	6075000	39.3247		5.03148	5.04466	5.20141	5.06786	5.22837	5.48497
6010000	6075000	49.2605		6.09302	6.2741	6.21124	6.31326	6.31994	6.71354
6015000	6075000	43.1004		5.6534	5.73643	5.76147	5.85774	5.92887	6.05958
6020000	6075000	56.0317		4.66018	4.58192	4.63735	4.74195	4.90056	4.91456
6025000	6075000	60.136		4.11672	4.11089	4.16807	4.18106	4.34333	4.43658
6030000	6075000	56.9484		4.06195	4.04366	4.11274	4.1377	4.18398	4.34171
6035000	6075000	55.4504		4.08963	4.0921	4.15297	4.22704	4.26257	4.55844
6040000	6075000	75.2851		4.52605	4.56229	4.57143	4.65464	4.68919	4.96913
6045000	6075000	100.78		4.92066	4.9903	4.96029	5.03736	5.17208	5.02568
6050000	6075000	176.631		4.68705	4.70639	4.78319	4.81281	4.904	5.01345
6055000	6075000	176.786		4.48808	4.57159	4.56157	4.66275	4.719	4.89218
6060000	6075000	218.251		4.38003	4.472	4.4804	4.5382	4.60568	4.63797
6065000	6075000	451.557		4.39535	4.46029	4.45208	4.47378	4.60307	4.59557
6070000	6075000	2086.64		4.71066	4.72572	4.81471	4.71864	4.87997	4.90221
6075000	6075000	2347.28		4.96698	4.95563	4.98031	4.95564	5.0109	5.09483
6000000	6080000	31.2535		5.03613	4.996	5.06676	5.17174	5.02955	5.24443
6005000	6080000	36.7184		4.63082	4.62806	4.73506	4.7365	4.61841	4.8443
6010000	6080000	39.5563		3.8406	3.81786	3.89824	3.8927	3.89601	4.14939
6015000	6080000	38.8476		3.2826	3.30058	3.38258	3.35757	3.41222	3.59134
6020000	6080000	42.6664		3.10276	3.15081	3.18778	3.18605	3.24411	3.40588
6025000	6080000	42.6949		3.04425	3.09147	3.12494	3.0962	3.25956	3.34278
6030000	6080000	50.9101		3.22286	3.30384	3.33533	3.3185	3.48902	3.56016
6035000	6080000	60.5409		3.54273	3.59735	3.62173	3.65369	3.80482	3.91961
6040000	6080000	68.8718		3.66047	3.68179	3.70039	3.72916	4.0018	3.96141
6045000	6080000	84.4724		3.45039	3.46568	3.50857	3.51329	3.69648	3.8239
6050000	6080000	118.595		3.00333	2.98783	2.99968	2.97537	3.17585	3.34214
6055000	6080000	135.76		2.64683	2.6525	2.67905	2.64686	2.84195	2.90568
6060000	6080000	162.04		2.39568	2.42723	2.44303	2.43239	2.58609	2.65533
6065000	6080000	294.178		2.30876	2.35163	2.36245	2.36202	2.51462	2.49946
6070000	6080000	1168.37		2.33581	2.36025	2.3608	2.38188	2.49751	2.58451
6075000	6080000	2102.66		2.42877	2.47657	2.45614	2.48715	2.60436	2.65609
6080000	6080000	2361.28		2.56152	2.61762	2.60016	2.64949	2.70591	2.87463
6000000	6085000	29.2903		2.89674	2.96359	2.90574	2.98934	3.05797	3.14202
6005000	6085000	43.6407		3.46298	3.52936	3.50193	3.54002	3.57622	3.72474
6010000	6085000	31.9228		4.42336	4.40084	4.41789	4.36774	4.4601	4.7208
6015000	6085000	31.4804		4.87202	4.85128	4.94151	4.84328	5.01118	5.17181
6020000	6085000	26.8916		4.87925	4.86125	4.96251	4.88177	5.02409	5.35916
6025000	6085000	29.1631		4.64659	4.56794	4.69074	4.61095	4.81692	5.06968
6030000	6085000	33.0257		4.52748	4.50737	4.57273	4.63734	4.72727	5.0518
6035000	6085000	45.1325		3.99712	4.07422	4.11275	4.17165	4.21415	4.47096
6040000	6085000	37.8961		3.44825	3.4791	3.50045	3.51764	3.54077	3.753
6045000	6085000	67.4824		3.13226	3.17872	3.1749	3.17723	3.24671	3.38283
6050000	6085000	75.9344		2.95188	2.9803	2.98731	2.99073	3.09348	3.25077
6055000	6085000	114.345		2.85868	2.86675	2.88847	2.87425	2.9649	3.14666
6060000	6085000	118.35		2.80587	2.84303	2.83823	2.82067	2.97387	3.13855
6065000	6085000	201.437		2.80654	2.88238	2.85031	2.84092	3.02875	3.13468
6070000	6085000	636.005		2.94152	3.03202	3.00989	3.02438	3.1491	3.27839
6075000	6085000	1088.91		3.18452	3.30566	3.3217	3.33249	3.54593	3.57961
6080000	6085000	1801.84		3.51876	3.65221	3.66502	3.74947	3.85771	3.90861
6085000	6085000	2829.48		3.87097	3.95747	4.03996	4.15025	4.21855	4.20731
6000000	6090000	36.0364		3.59363	3.68505	3.72153	3.83858	3.9214	4.05266
6005000	6090000	32.066		3.1483	3.24039	3.30347	3.35956	3.43269	3.61235
6010000	6090000	28.5637		2.7273	2.81921	2.88619	2.86868	3.01546	3.15559
6015000	6090000	26.5378		2.44401	2.55643	2.55795	2.57228	2.68264	2.89776
6020000	6090000	36.2362		2.20675	2.2164	2.20903	2.23565	2.32893	2.48207
6025000	6090000	40.6639		2.31389	2.34691	2.37729	2.39339	2.49193	2.71855
6030000	6090000	42.8088		2.44848	2.50536	2.53778	2.61673	2.76429	2.88213
6035000	6090000	55.5273		2.71568	2.75219	2.74478	2.80941	2.93313	2.93175
6040000	6090000	59.0574		3.19739	3.18909	3.21613	3.33309	3.3901	3.27066
6045000	6090000	66.9282		3.98966	4.01397	4.03038	4.19911	4.20426	4.17316
6050000	6090000	105.101		4.6936	4.79457	4.83866	4.96345	4.99728	5.07572
6055000	6090000	117.234		4.70736	4.85772	4.93208	4.91552	5.05165	5.17957
6060000	6090000	147.814		4.595	4.7797	4.74616	4.89086	4.87731	4.95891
6065000	6090000	188.529		4.154	4.15431	4.2808	4.39412	4.2258	4.51338
6070000	6090000	510.284		3.632	3.62182	3.74243	3.77978	3.74875	4.05826
6075000	6090000	788.064		3.45985	3.52226	3.58584	3.62563	3.62909	3.96291
6080000	6090000	877.046		3.50219	3.57874	3.60233	3.64232	3.69961	3.98338
6085000	6090000	1841.12		3.92465	3.93308	3.97344	4.01578	4.11115	4.39498
6090000	6090000	2276.41		4.30032	4.34794	4.37625	4.36303	4.51856	4.71161
6000000	6095000	33.3703		4.42502	4.50671	4.57788	4.56046	4.67462	4.71861
6005000	6095000	35.7014		4.55087	4.60408	4.7063	4.68588	4.71824	4.7879
6010000	6095000	26.3678		5.13933	5.197	5.25634	5.26523	5.33851	5.14226
6015000	6095000	24.8401		6.15015	5.92586	6.2221	6.18153	6.36057	6.26702
6020000	6095000	27.2819		5.80932	5.78424	5.84576	6.00626	6.0095	6.0642
6025000	6095000	28.0201		4.32054	4.37506	4.42488	4.50583	4.51885	4.63365
6030000	6095000	37.6931		3.50453	3.50623	3.59719	3.61184	3.70558	3.78541
6035000	6095000	58.9852		3.05792	3.06411	3.17752	3.13949	3.21038	3.34434
6040000	6095000	83.9031		2.74954	2.77274	2.79346	2.77633	2.84251	2.87181
6045000	6095000	97.5151		2.71365	2.76702	2.77311	2.77692	2.90532	2.92362
6050000	6095000	102.102		3.18988	3.23773	3.24616	3.28013	3.36174	3.45074
6055000	6095000	110.571		3.8644	3.87906	3.92945	3.93192	4.02985	4.03314
6060000	6095000	141.577		4.92615	4.95657	5.02558	5.01837	5.13308	4.93289
6065000	6095000	254.248		5.52134	5.51589	5.63133	5.54691	5.69839	5.81366
6070000	6095000	489.066		5.97083	6.07843	6.17382	6.12646	6.22218	5.91401
6075000	6095000	505.724		6.02591	6.15833	6.27951	6.23982	6.26856	5.97495
6080000	6095000	557.982		5.6116	5.67578	5.88697	5.63234	5.86441	5.84248
6085000	6095000	1080.02		5.50599	5.52711	5.60773	5.48779	5.57922	5.77606
6090000	6095000	2680.44		5.21628	5.27028	5.27166	5.17753	5.37539	5.38514
6095000	6095000	2440.31		5.12122	5.09491	5.18461	5.06727	5.22837	5.29597
6000000	6100000	16.5643		4.95726	5.00556	5.0678	4.98964	5.1767	5.36175
6005000	6100000	23.7004		4.69182	4.76864	4.85022	4.75704	4.90508	5.14613
6010000	6100000	21.9215		4.74106	4.69761	4.85106	4.75356	4.9788	5.05332
6015000	6100000	40.4096		4.70026	4.7041	4.74435	4.71425	4.87101	5.07106
6020000	6100000	35.2779		4.3912	4.38921	4.45208	4.45956	4.68295	4.5936
6025000	6100000	36.2832		4.08637	4.07909	4.1722	4.15016	4.29378	4.16519
6030000	6100000	27.2528		3.76396	3.77761	3.90863	3.83342	3.96797	3.91426
6035000	6100000	24.0649		3.7343	3.72804	3.85044	3.79981	3.95644	3.92515
6040000	6100000	48.2709		3.73152	3.72478	3.85464	3.82731	3.97574	4.04576
6045000	6100000	58.7462		3.57616	3.57973	3.75275	3.71833	3.81962	3.90364
6050000	6100000	73.1045		3.18512	3.25355	3.33309	3.31396	3.4496	3.59961
6055000	6100000	80.2889		2.83587	2.87093	2.95236	2.94664	3.16697	3.11357
6060000	6100000	97.7383		2.56641	2.62113	2.64047	2.66252	2.82145	2.77502
6065000	6100000	116.358		2.47943	2.49118	2.53626	2.53385	2.67233	2.7834
6070000	6100000	136.428		2.32282	2.33868	2.34477	2.385	2.49972	2.61376
6075000	6100000	149.423		2.15126	2.16868	2.17239	2.18518	2.34031	2.39274
6080000	6100000	162.84		2.00628	2.06495	2.05541	2.06758	2.20773	2.27885
6085000	6100000	230.133		1.99181	2.04463	2.0398	2.09418	2.17553	2.254
6090000	6100000	319.109		1.9772	2.05566	2.04357	2.09925	2.18583	2.25986
6095000	6100000	860.498		2.10862	2.18691	2.18263	2.22154	2.32992	2.52583
6100000	6100000	2390.47		2.33238	2.38353	2.41769	2.41216	2.56858	2.70951
6000000	6105000	22.1913		2.58285	2.66784	2.68828	2.72713	2.89155	2.94025
6005000	6105000	27.5529		2.8558	2.94527	2.95605	3.0228	3.19542	3.25797
6010000	6105000	23.0863		3.16376	3.20624	3.27262	3.36954	3.41498	3.52697
6015000	6105000	27.3839		3.72782	3.78882	3.89228	3.94174	3.91199	3.97624
6020000	6105000	36.8671		4.25501	4.46087	4.45121	4.44988	4.46887	4.68983
6025000	6105000	41.2438		4.68146	4.77007	4.77772	4.7694	4.82578	5.04244
6030000	6105000	33.9574		4.36774	4.45338	4.47183	4.46902	4.61758	4.74431
6035000	6105000	53.7331		4.22194	4.28749	4.37081	4.39482	4.48296	4.66451
6040000	6105000	44.024		4.32599	4.30147	4.36601	4.34611	4.63336	4.54509
6045000	6105000	35.4757		4.98241	4.93371	5.10168	4.95606	5.14591	5.24886
6050000	6105000	67.1186		5.09132	5.13119	5.22977	5.22073	5.44115	5.73787
6055000	6105000	78.0751		4.88379	4.82521	4.86185	4.97704	5.0794	5.04819
6060000	6105000	74.2686		5.45	5.58548	5.52479	5.598	5.65128	6.04953
6065000	6105000	67.5865		5.32147	5.53363	5.39183	5.53854	5.54294	5.8957
6070000	6105000	108.491		4.64745	4.84807	4.73229	4.78103	4.97774	5.25742
6075000	6105000	105.551		3.82111	3.95708	3.89857	3.9609	4.16148	4.31943
6080000	6105000	124.214		3.45861	3.55297	3.5478	3.58983	3.74681	3.87608
6085000	6105000	168.859		3.37857	3.44823	3.39726	3.48821	3.76718	3.9895
6090000	6105000	239.407		3.2944	3.36952	3.39692	3.41235	3.59008	3.71899
6095000	6105000	336.573		3.34867	3.41388	3.45636	3.46185	3.71262	3.86291
6100000	6105000	1810.73		3.41717	3.45366	3.45457	3.54163	3.74386	3.84069
6105000	6105000	2065.2		3.24594	3.2898	3.3321	3.39618	3.45975	3.55132
6000000	6110000	27.0904		3.01066	3.07378	3.12634	3.13513	3.27966	3.24006
6005000	6110000	22.3171		2.99911	3.03477	3.08802	3.07111	3.23524	3.18671
6010000	6110000	26.7132		3.09568	3.15385	3.17259	3.19705	3.28633	3.39775
6015000	6110000	35.0214		3.08059	3.16386	3.16729	3.21579	3.31754	3.25194
6020000	6110000	33.5009		3.02029	3.092	3.07353	3.13589	3.22618	3.27969
6025000	6110000	37.6762		2.8502	2.94431	2.93476	2.97431	3.04053	3.2376
6030000	6110000	23.9998		2.68898	2.76975	2.76668	2.78591	2.90718	3.01541
6035000	6110000	41.2316		2.49466	2.55512	2.56233	2.59041	2.62891	2.85526
6040000	6110000	42.8387		2.27199	2.98547	2.36925	2.36066	2.42722	2.65156
6045000	6110000	38.6979		2.15109	2.8328	2.23159	2.21825	2.33793	2.44727
6050000	6110000	56.7145		2.06763	2.66815	2.09122	2.09687	2.20945	2.29173
6055000	6110000	64.2872		2.03542	2.63853	2.05415	2.05746	2.1621	2.24518
6060000	6110000	53.2827		1.93347	2.53377	1.9697	1.98414	2.08224	2.1233
6065000	6110000	58.5538		1.88308	2.43547	1.91564	1.91622	2.01406	2.15709
6070000	6110000	103.75		1.83447	2.38604	1.87615	1.86981	1.95262	2.08425
6075000	6110000	103.957		1.85445	2.40814	1.90789	1.8744	1.94567	2.08042
6080000	6110000	98.1176		2.62012	1.56431	2.73922	2.69577	2.78529	3.10373
6085000	6110000	141.912		2.05198	2.67662	2.16203	2.13335	2.20444	2.42455
6090000	6110000	197.371		2.29578	2.96902	2.39963	2.37749	2.46765	2.57206
6095000	6110000	280.948		2.47955	3.18877	2.56445	2.56713	2.65355	2.7726
6100000	6110000	1036.33		2.73369	3.46416	2.79256	2.85546	2.94574	2.98239
6105000	6110000	1648.6		2.90059	3.66027	2.97352	3.04338	3.15858	3.2075
6110000	6110000	2249.88		3.21226	4.02512	3.27316	3.35223	3.45977	3.59816
6000000	6115000	31.255		3.70233	4.59173	3.78382	3.81076	3.95414	4.31281
6005000	6115000	29.7517		3.8629	4.73666	3.88214	3.90326	4.01427	4.23743
6010000	6115000	34.0639		3.90879	3.92852	3.99652	3.98863	4.04703	4.17292
6015000	6115000	29.8595		3.87389	3.98938	4.01303	3.93773	4.04321	4.12226
6020000	6115000	42.3598		4.21758	4.30017	4.33403	4.2803	4.36663	4.46996
6025000	6115000	33.1938		4.94741	5.02636	4.98674	5.05695	5.21186	5.22385
6030000	6115000	30.2064		5.07438	5.111	5.21667	5.18891	5.22689	5.16326
6035000	6115000	37.1518		4.91314	4.88781	5.04164	4.9629	5.18637	5.19749
6040000	6115000	49.8735		5.46011	5.43077	5.61666	5.56227	5.76111	5.54248
6045000	6115000	38.2087		5.593	5.53022	5.68875	5.66648	5.94099	5.78355
6050000	6115000	67.523		5.27196	5.32733	5.40164	5.26196	5.60223	5.40297
6055000	6115000	42.1779		5.07547	5.12651	5.14922	5.07653	5.31523	5.10879
6060000	6115000	53.5769		4.86386	4.93242	4.91659	4.82025	4.93114	4.96977
6065000	6115000	87.5145		4.72273	4.76445	4.86721	4.86254	4.93255	5.07321
6070000	6115000	97.7387		4.4839	4.53276	4.54696	4.58259	4.77174	4.99982
6075000	6115000	83.7288		4.1777	4.19849	4.21619	4.2639	4.27772	4.79319
6080000	6115000	90.9038		3.75126	3.76702	3.84975	3.86065	3.94983	4.24882
6085000	6115000	99.6606		3.66635	3.73853	3.75052	3.83362	3.88367	4.00293
6090000	6115000	220.148		3.68672	3.80017	3.79319	3.83524	3.99878	4.03683
6095000	6115000	305.146		3.77654	3.91223	3.87515	3.93696	4.05118	4.21126
6100000	6115000	815.21		4.03617	4.21743	4.22409	4.16722	4.38229	4.52732
6105000	6115000	1024.48		4.6013	4.80682	4.8003	4.76609	4.95113	4.96237
6110000	6115000	1448.47		5.93136	6.07054	6.15347	6.17547	6.29396	6.26468
6115000	6115000	1981.89		6.09886	6.1898	6.35244	6.31967	6.71156	6.59347
6000000	6120000	21.2386		4.6786	4.80864	4.79452	4.7887	5.05002	5.52633
6005000	6120000	20.2171		4.26313	4.35166	4.3799	4.32828	4.47313	5.03643
6010000	6120000	26.3039		3.59127	3.65973	3.62951	3.66896	3.77359	4.17253
6015000	6120000	30.4356		3.28241	3.30797	3.35892	3.36549	3.48169	3.78912
6020000	6120000	31.5703		3.28398	3.24501	3.32709	3.33901	3.4327	3.70697
6025000	6120000	25.3757		3.66021	3.63281	3.70191	3.75125	3.87216	4.00537
6030000	6120000	31.6444		4.27717	4.24097	4.38355	4.39713	4.56236	4.5988
6035000	6120000	44.8813		4.26011	4.2473	4.42059	4.44066	4.58644	4.49844
6040000	6120000	49.4618		3.77968	3.78369	3.97277	3.9482	4.06919	3.9938
6045000	6120000	39.9445		3.17581	3.20295	3.26639	3.30007	3.47122	3.57488
6050000	6120000	52.7664		3.08308	3.08759	3.12174	3.1778	3.26384	3.69898
6055000	6120000	59.3693		2.85863	2.89142	2.85846	2.89163	3.04148	3.29322
6060000	6120000	55.4773		2.78696	2.78374	2.88175	2.89914	3.07882	3.24253
6065000	6120000	63.6418		2.79545	2.71479	2.82788	2.8581	2.96556	3.1266
6070000	6120000	76.706		2.81168	2.73294	2.75791	2.85467	2.95388	3.03986
6075000	6120000	101.02		2.87582	2.84355	2.89663	3.01658	3.11773	3.01708
6080000	6120000	66.4337		2.77493	2.8325	2.836	2.97668	3.04377	2.9829
6085000	6120000	112.357		2.5994	2.6829	2.69571	2.81029	2.88711	2.85083
6090000	6120000	208.299		2.52729	2.56831	2.62091	2.68002	2.81304	2.8108
6095000	6120000	246.898		2.3969	2.37962	2.46818	2.50806	2.61904	2.64172
6100000	6120000	692.106		2.29722	2.30196	2.34414	2.36799	2.51613	2.51084
6105000	6120000	834.928		2.29719	2.2853	2.36194	2.36645	2.52198	2.56533
6110000	6120000	1136.39		2.28012	2.3125	2.35176	2.35851	2.54496	2.59482
6115000	6120000	1983.99		2.21452	2.24104	2.24765	2.27427	2.40891	2.52817
6120000	6120000	2109.32		2.28546	2.3325	2.34987	2.35497	2.46599	2.54903
6000000	6125000	23.1523		2.4039	2.4767	2.4715	2.50545	2.56515	2.73369
6005000	6125000	19.7205		2.5973	2.61851	2.68649	2.68667	2.75134	2.81374
6010000	6125000	22.7912		3.13276	3.10648	3.24533	3.25247	3.3229	3.44852
6015000	6125000	19.6213		3.09389	3.06116	3.23344	3.20626	3.28766	3.69239
6020000	6125000	25.8601		2.833	2.82304	2.91617	2.95195	2.99313	3.34298
6025000	6125000	18.5405		2.76794	2.71228	2.76489	2.82964	2.85006	3.12666
6030000	6125000	25.8041		2.79149	2.78285	2.84546	2.85865	2.95242	3.12675
6035000	6125000	30.381		2.74165	2.77203	2.7814	2.80729	2.92826	3.04671
6040000	6125000	36.1389		2.72817	2.74867	2.74436	2.75742	2.92428	3.06251
6045000	6125000	39.3999		2.76334	2.77175	2.79014	2.76857	2.94348	2.96712
6050000	6125000	40.8212		2.76073	2.77743	2.82309	2.79002	2.92307	3.06217
6055000	6125000	35.6349		2.96256	2.9524	3.0127	3.104	3.21726	3.21208
6060000	6125000	46.2715		3.11598	3.08829	3.19853	3.21546	3.31558	3.35092
6065000	6125000	56.4988		3.13735	3.14735	3.22921	3.23373	3.35735	3.43251
6070000	6125000	57.1704		3.16695	3.91729	3.90747	3.84157	4.06897	3.74823
6075000	6125000	52.1007		3.07802	3.75855	3.74793	3.70571	3.95192	3.47788
6080000	6125000	54.0995		2.87366	3.53939	3.46605	3.47219	3.81864	3.20785
6085000	6125000	67.8706		2.67152	3.24535	3.13843	3.16525	3.5475	3.05436
6090000	6125000	111.337		2.63135	3.15228	3.1343	3.11225	3.50535	2.94317
6095000	6125000	160.415		2.70134	3.24694	3.2741	3.18907	3.51362	2.77909
6100000	6125000	234.911		2.96711	3.50165	3.52862	3.44027	3.79546	2.86414
6105000	6125000	256.202		4.78369	5.35213	5.52518	5.28568	6.10476	4.39724
6110000	6125000	275.74		4.76582	2.41714	2.47945	2.48238	2.55622	3.10672
6115000	6125000	529.831		2.9064	3.34216	3.36779	3.22009	3.56045	2.68782
6120000	6125000	845.263		2.69174	3.15292	3.16373	3.01529	3.38909	2.68446
6125000	6125000	1923		2.71114	3.20257	3.21029	3.14108	3.50374	2.89664
6000000	6130000	15.3979		2.84415	3.38569	3.35118	3.36974	3.66833	3.34756
6005000	6130000	16.2337		3.04769	3.60827	3.61613	3.6012	3.82234	3.35958
6010000	6130000	22.0813		3.51569	4.12506	4.17225	4.05518	4.31099	3.61469
6015000	6130000	12.7748		4.28964	5.07556	5.07144	4.90976	5.09553	4.34664
6020000	6130000	21.0459		5.06701	5.87613	5.99011	5.71951	5.88506	5.18827
6025000	6130000	27.2193		5.56858	5.65213	5.63197	5.56702	5.58223	5.69387
6030000	6130000	20.8208		5.26502	5.25669	5.29435	5.36101	5.27357	5.36338
6035000	6130000	20.4081		4.65476	4.69544	4.68073	4.73	4.85515	4.92064
6040000	6130000	20.7608		4.40248	4.38547	4.45907	4.50548	4.55534	4.73058
6045000	6130000	16.7661		4.1431	4.13679	4.10798	4.25792	4.29733	4.75839
6050000	6130000	16.3701		4.50418	4.48115	4.54727	4.6925	4.60874	4.69167
6055000	6130000	27.4972		4.94722	4.97328	5.02327	5.10109	5.0881	5.27119
6060000	6130000	23.2857		4.94933	4.94097	5.07785	5.05802	5.04836	5.14936
6065000	6130000	16.6407		5.3145	5.28219	5.45609	5.48272	5.46268	5.5669
6070000	6130000	35.3372		6.24789	6.225	6.18339	6.36252	6.39181	6.39179
6075000	6130000	41.914		6.16442	6.16841	6.00751	6.18868	6.33092	6.69691
6080000	6130000	36.2009		4.5942	4.62969	4.56222	4.60009	4.83881	4.99318
6085000	6130000	36.1777		3.73898	3.82405	3.78719	3.82692	3.94226	4.12265
6090000	6130000	54.0479		3.38773	3.44992	3.39246	3.48745	3.56392	3.80415
6095000	6130000	58.2926		3.26733	3.27492	3.24478	3.3776	3.41695	3.54496
6100000	6130000	146.973		3.1346	3.1901	3.15539	3.23378	3.29859	3.4269
6105000	6130000	153.688		3.10503	3.17827	3.1849	3.25106	3.27689	3.43303
6110000	6130000	155.238		3.15195	3.21334	3.27255	3.33069	3.43128	3.37052
6115000	6130000	228.868		3.13802	3.16357	3.21271	3.33163	3.36487	3.43645
6120000	6130000	289.496		3.35888	3.37626	3.47821	3.55466	3.61214	3.91952
6125000	6130000	1121.25		3.80281	3.79384	3.90681	3.97213	4.08718	4.30694
6130000	6130000	1653.97		4.17514	4.2175	4.22617	4.35271	4.40598	4.57991
6000000	6135000	9.84659		4.00761	4.05069	3.99683	4.09547	4.16854	4.56232
6005000	6135000	14.9424		3.65556	3.68631	3.70033	3.78489	3.93641	4.20286
6010000	6135000	25.0402		3.22763	3.2814	3.30861	3.38478	3.52373	3.52178
6015000	6135000	14.3717		3.01165	3.07667	3.12341	3.19406	3.25206	3.42129
6020000	6135000	21.046		2.82291	2.86114	2.89396	2.94972	2.94146	3.19454
6025000	6135000	19.1719		2.4586	2.47693	2.44676	2.54157	2.52215	2.76649
6030000	6135000	17.4465		2.37466	2.4314	2.43465	2.50747	2.5567	2.69488
6035000	6135000	11.6562		2.24859	2.29507	2.30982	2.3902	2.40446	2.60952
6040000	6135000	13.4946		2.19064	2.22323	2.2415	2.31294	2.37209	2.47964
6045000	6135000	16.9757		2.25254	2.29087	2.31301	2.36278	2.41111	2.62283
6050000	6135000	16.8998		2.51844	2.55407	2.57731	2.6385	2.74582	2.87286
6055000	6135000	18.5607		2.70662	2.74429	2.79982	2.82475	2.99855	2.92176
6060000	6135000	20.6298		2.93691	3.00579	3.05486	3.15973	3.37132	3.17569
6065000	6135000	22.465		3.39122	3.525	3.53161	3.63545	3.88742	3.76889
6070000	6135000	15.9018		3.59006	3.67491	3.71531	3.81856	4.10088	3.94248
6075000	6135000	28.95		3.68258	3.79423	3.79487	3.83631	4.04972	3.87484
6080000	6135000	30.3795		3.96042	4.07821	4.09021	4.14437	4.18462	4.20748
6085000	6135000	26.1643		3.95046	4.08738	4.15897	4.23846	4.25084	4.16876
6090000	6135000	47.2126		3.71114	3.82034	3.85486	3.81842	4.04125	3.99513
6095000	6135000	37.1617		4.37681	4.38152	4.47654	4.55339	4.62675	4.79413
6100000	6135000	86.8059		5.05723	5.07378	5.15494	5.17855	5.33013	5.26564
6105000	6135000	141.403		6.02274	5.9664	6.04354	6.14784	6.31446	6.38534
6110000	6135000	104.786
6115000	6135000	147.041
6120000	6135000	163.158
6125000	6135000	525.44
6130000	6135000	772.957
6135000	6135000	1333.04
6000000	6140000	8.69081
6005000	6140000	15.8262
6010000	6140000	18.2672
6015000	6140000	14.6781
6020000	6140000	18.5093
6025000	6140000	21.7563
6030000	6140000	14.8487
6035000	6140000	9.61994
6040000	6140000	8.24579
6045000	6140000	8.98987
6050000	6140000	13.277
6055000	6140000	13.8224
6060000	6140000	12.2627
6065000	6140000	20.1262
6070000	6140000	18.0454
6075000	6140000	32.8525
6080000	6140000	20.9846
6085000	6140000	26.7221
6090000	6140000	29.8325
6095000	6140000	33.4888
6100000	6140000	79.1577
6105000	6140000	99.7278
6110000	6140000	116.034
6115000	6140000	122.507
6120000	6140000	129.176
6125000	6140000	424.716
6130000	6140000	625.934
6135000	6140000	1005.23
6140000	6140000	1075.67
6000000	6145000	8.33113
6005000	6145000	14.223
6010000	6145000	5.67492
6015000	6145000	15.5038
6020000	6145000	16.0262
6025000	6145000	13.6867
6030000	6145000	18.4517
6035000	6145000	9.07772
6040000	6145000	5.9284
6045000	6145000	8.61781
6050000	6145000	11.1366
6055000	6145000	16.5629
6060000	6145000	12.156
6065000	6145000	15.7562
6070000	6145000	29.2633
6075000	6145000	23.7985
6080000	6145000	15.0871
6085000	6145000	36.5268
6090000	6145000	29.6192
6095000	6145000	33.2918
6100000	6145000	84.1022
6105000	6145000	80.5056
6110000	6145000	98.1326
6115000	6145000	90.3552
6120000	6145000	101.128
6125000	6145000	294.311
6130000	6145000	452.765
6135000	6145000	537.559
6140000	6145000	849.231
6145000	6145000	1441.53
6000000	6150000	5.58523
6005000	6150000	16.9515
6010000	6150000	15.218
6015000	6150000	14.6736
6020000	6150000	12.5347
6025000	6150000	17.6715
6030000	6150000	18.1428
6035000	6150000	7.21273
6040000	6150000	8.83206
6045000	6150000	6.74032
6050000	6150000	13.2729
6055000	6150000	15.7921
6060000	6150000	6.68669
6065000	6150000	10.06
6070000	6150000	24.3537
6075000	6150000	16.7944
6080000	6150000	24.7242
6085000	6150000	26.7139
6090000	6150000	20.9981
6095000	6150000	27.8987
6100000	6150000	56.7122
6105000	6150000	78.7082
6110000	6150000	97.7841
6115000	6150000	79.1824
6120000	6150000	90.3953
6125000	6150000	277.229
6130000	6150000	424.589
6135000	6150000	473.192
6140000	6150000	521.063
6145000	6150000	813.757
6150000	6150000	1383.19
6000000	6155000	6.09579
6005000	6155000	9.25052
6010000	6155000	13.2873
6015000	6155000	11.2698
6020000	6155000	13.0291
6025000	6155000	14.8361
6030000	6155000	15.001
6035000	6155000	15.0881
6040000	6155000	6.42628
6045000	6155000	12.6111
6050000	6155000	12.8767
6055000	6155000	13.6449
6060000	6155000	19.4612
6065000	6155000	16.8354
6070000	6155000	15.0948
6075000	6155000	18.7369
6080000	6155000	23.7135
6085000	6155000	18.3574
6090000	6155000	31.221
6095000	6155000	33.8322
6100000	6155000	79.6497
6105000	6155000	70.3588
6110000	6155000	87.8894
6115000	6155000	95.639
6120000	6155000	92.3945
6125000	6155000	229.579
6130000	6155000	312.221
6135000	6155000	406.415
6140000	6155000	458.681
6145000	6155000	494.118
6150000	6155000	717.255
6155000	6155000	1172.31
6000000	6160000	3.99107
6005000	6160000	8.17635
6010000	6160000	11.9618
6015000	6160000	20.9708
6020000	6160000	15.3548
6025000	6160000	2.91407
6030000	6160000	14.143
6035000	6160000	10.6302
6040000	6160000	6.62674
6045000	6160000	7.22471
6050000	6160000	10.6701
6055000	6160000	16.927
6060000	6160000	12.5427
6065000	6160000	20.4877
6070000	6160000	18.3694
6075000	6160000	15.6011
6080000	6160000	12.0459
6085000	6160000	9.54455
6090000	6160000	14.6785
6095000	6160000	26.9133
6100000	6160000	56.5468
6105000	6160000	66.2864
6110000	6160000	72.4431
6115000	6160000	88.2677
6120000	6160000	102.659
6125000	6160000	191.855
6130000	6160000	294.364
6135000	6160000	347.718
6140000	6160000	361.213
6145000	6160000	395.68
6150000	6160000	447.114
6155000	6160000	723.482
6160000	6160000	1231.49
6000000	6165000	7.09789
6005000	6165000	11.6329
6010000	6165000	23.2074
6015000	6165000	15.5398
6020000	6165000	8.875
6025000	6165000	10.365
6030000	6165000	14.4627
6035000	6165000	9.62448
6040000	6165000	5.38755
6045000	6165000	9.54477
6050000	6165000	10.964
6055000	6165000	12.7941
6060000	6165000	11.4718
6065000	6165000	8.43783
6070000	6165000	9.62873
6075000	6165000	16.2205
6080000	6165000	17.9953
6085000	6165000	20.3693
6090000	6165000	23.6684
6095000	6165000	20.5637
6100000	6165000	56.3165
6105000	6165000	77.1621
6110000	6165000	85.525
6115000	6165000	72.4518
6120000	6165000	68.1058
6125000	6165000	173.934
6130000	6165000	258.31
6135000	6165000	295.714
6140000	6165000	322.385
6145000	6165000	339.012
6150000	6165000	367.121
6155000	6165000	470.915
6160000	6165000	765.807
6165000	6165000	1201.16
6000000	6170000	8.4234
6005000	6170000	7.66963
6010000	6170000	15.3007
6015000	6170000	17.2123
6020000	6170000	10.8024
6025000	6170000	10.2505
6030000	6170000	12.4374
6035000	6170000	11.5578
6040000	6170000	6.66006
6045000	6170000	6.53494
6050000	6170000	9.17475
6055000	6170000	11.1642
6060000	6170000	5.67258
6065000	6170000	10.6205
6070000	6170000	15.6439
6075000	6170000	18.5743
6080000	6170000	14.4067
6085000	6170000	17.9061
6090000	6170000	24.7839
6095000	6170000	34.3618
6100000	6170000	54.6999
6105000	6170000	59.3521
6110000	6170000	62.8932
6115000	6170000	83.5936
6120000	6170000	76.28
6125000	6170000	170.13
6130000	6170000	237.064
6135000	6170000	273.136
6140000	6170000	316.738
6145000	6170000	301.128
6150000	6170000	359.155
6155000	6170000	372.344
6160000	6170000	454.577
6165000	6170000	738.036
6170000	6170000	1185.99
6000000	6175000	8.1449
6005000	6175000	9.88808
6010000	6175000	11.8359
6015000	6175000	8.32162
6020000	6175000	5.87548
6025000	6175000	9.91164
6030000	6175000	15.634
6035000	6175000	8.5461
6040000	6175000	10.3038
6045000	6175000	8.42517
6050000	6175000	9.67791
6055000	6175000	10.7951
6060000	6175000	13.4078
6065000	6175000	8.06875
6070000	6175000	13.1537
6075000	6175000	22.8584
6080000	6175000	20.4859
6085000	6175000	20.5605
6090000	6175000	24.6302
6095000	6175000	17.63
6100000	6175000	49.0448
6105000	6175000	59.8494
6110000	6175000	78.6385
6115000	6175000	58.8903
6120000	6175000	59.6341
6125000	6175000	148.115
6130000	6175000	233.837
6135000	6175000	283.669
6140000	6175000	280.533
6145000	6175000	301.329
6150000	6175000	301.127
6155000	6175000	358.382
6160000	6175000	386.835
6165000	6175000	488.064
6170000	6175000	752.538
6175000	6175000	1161.27
6000000	6180000	6.78227
6005000	6180000	20.5845
6010000	6180000	6.5705
6015000	6180000	11.2191
6020000	6180000	8.69781
6025000	6180000	12.105
6030000	6180000	12.6846
6035000	6180000	8.0287
6040000	6180000	8.57997
6045000	6180000	7.79517
6050000	6180000	15.2222
6055000	6180000	9.58836
6060000	6180000	10.1498
6065000	6180000	8.95848
6070000	6180000	14.6041
6075000	6180000	24.4725
6080000	6180000	16.3763
6085000	6180000	22.8276
6090000	6180000	27.3461
6095000	6180000	26.3496
6100000	6180000	50.1821
6105000	6180000	78.2822
6110000	6180000	58.2066
6115000	6180000	49.9996
6120000	6180000	52.271
6125000	6180000	154.338
6130000	6180000	198.922
6135000	6180000	245.837
6140000	6180000	271.133
6145000	6180000	266.893
6150000	6180000	280.57
6155000	6180000	307.441
6160000	6180000	298.933
6165000	6180000	377.268
6170000	6180000	423.144
6175000	6180000	623.531
6180000	6180000	1189.4
6000000	6185000	7.80911
6005000	6185000	3.95017
6010000	6185000	6.61962
6015000	6185000	14.4374
6020000	6185000	19.1948
6025000	6185000	19.006
6030000	6185000	9.99296
6035000	6185000	6.72309
6040000	6185000	11.5255
6045000	6185000	8.07783
6050000	6185000	9.27891
6055000	6185000	15.6401
6060000	6185000	12.4655
6065000	6185000	16.8788
6070000	6185000	14.2929
6075000	6185000	13.567
6080000	6185000	15.713
6085000	6185000	16.6003
6090000	6185000	17.8706
6095000	6185000	25.138
6100000	6185000	65.1558
6105000	6185000	50.3075
6110000	6185000	34.8499
6115000	6185000	57.5695
6120000	6185000	51.1571
6125000	6185000	134.249
6130000	6185000	175.989
6135000	6185000	244.407
6140000	6185000	232.202
6145000	6185000	235.886
6150000	6185000	257.278
6155000	6185000	288.538
6160000	6185000	287.171
6165000	6185000	317.862
6170000	6185000	346.443
6175000	6185000	397.755
6180000	6185000	754.817
6185000	6185000	1410.03
6000000	6190000	8.37255
6005000	6190000	10.7997
6010000	6190000	11.4063
6015000	6190000	10.9983
6020000	6190000	12.0794
6025000	6190000	11.2075
6030000	6190000	9.88982
6035000	6190000	5.40613
6040000	6190000	7.28184
6045000	6190000	7.21721
6050000	6190000	9.11937
6055000	6190000	14.056
6060000	6190000	11.2767
6065000	6190000	9.0483
6070000	6190000	14.8734
6075000	6190000	24.3365
6080000	6190000	9.26572
6085000	6190000	21.1351
6090000	6190000	21.8972
6095000	6190000	18.8197
6100000	6190000	56.3469
6105000	6190000	63.2077
6110000	6190000	57.1244
6115000	6190000	61.7233
6120000	6190000	58.8811
6125000	6190000	126.047
6130000	6190000	190.944
6135000	6190000	207.5
6140000	6190000	235.99
6145000	6190000	238.404
6150000	6190000	226.325
6155000	6190000	258.615
6160000	6190000	295.943
6165000	6190000	284.656
6170000	6190000	319.047
6175000	6190000	357.836
6180000	6190000	452.071
6185000	6190000	661.88
6190000	6190000	1231.18
6000000	6195000	8.08879
6005000	6195000	6.54664
6010000	6195000	13.7134
6015000	6195000	8.65783
6020000	6195000	10.3733
6025000	6195000	14.4369
6030000	6195000	10.3509
6035000	6195000	6.0934
6040000	6195000	8.52734
6045000	6195000	14.8749
6050000	6195000	11.7471
6055000	6195000	13.3413
6060000	6195000	9.68399
6065000	6195000	11.6555
6070000	6195000	13.9339
6075000	6195000	15.1339
6080000	6195000	8.68043
6085000	6195000	15.7619
6090000	6195000	14.1034
6095000	6195000	13.4681
6100000	6195000	45.8418
6105000	6195000	56.4517
6110000	6195000	63.8658
6115000	6195000	68.8055
6120000	6195000	54.0283
6125000	6195000	136.646
6130000	6195000	193.631
6135000	6195000	196.641
6140000	6195000	234.506
6145000	6195000	214.073
6150000	6195000	224.415
6155000	6195000	244.93
6160000	6195000	258.798
6165000	6195000	275.008
6170000	6195000	280.281
6175000	6195000	282.703
6180000	6195000	356.05
6185000	6195000	444.509
6190000	6195000	744.908
6195000	6195000	1271.02
6000000	6200000	7.32464
6005000	6200000	11.8563
6010000	6200000	12.4179
6015000	6200000	9.26536
6020000	6200000	7.8278
6025000	6200000	17.8269
6030000	6200000	8.65201
6035000	6200000	7.8825
6040000	6200000	7.72175
6045000	6200000	6.73483
6050000	6200000	8.70325
6055000	6200000	6.04049
6060000	6200000	5.84609
6065000	6200000	11.4339
6070000	6200000	8.67457
6075000	6200000	9.78873
6080000	6200000	16.7033
6085000	6200000	18.1655
6090000	6200000	14.3674
6095000	6200000	17.074
6100000	6200000	47.2765
6105000	6200000	59.9661
6110000	6200000	52.8035
6115000	6200000	55.3825
6120000	6200000	53.6284
6125000	6200000	106.268
6130000	6200000	161.912
6135000	6200000	200.455
6140000	6200000	219.007
6145000	6200000	231.401
6150000	6200000	241.317
6155000	6200000	237.633
6160000	6200000	245.045
6165000	6200000	251.103
6170000	6200000	274.326
6175000	6200000	286.424
6180000	6200000	332.696
6185000	6200000	374.61
6190000	6200000	455.584
6195000	6200000	776.053
6200000	6200000	1142.94
6000000	6205000	4.32443
6005000	6205000	9.4499
6010000	6205000	11.3114
6015000	6205000	6.81673
6020000	6205000	15.8055
6025000	6205000	7.57793
6030000	6205000	14.5581
6035000	6205000	9.21449
6040000	6205000	13.1296
6045000	6205000	6.26253
6050000	6205000	13.3597
6055000	6205000	9.17041
6060000	6205000	11.6488
6065000	6205000	10.2816
6070000	6205000	12.5708
6075000	6205000	12.4831
6080000	6205000	12.53
6085000	6205000	12.4101
6090000	6205000	12.7236
6095000	6205000	23.329
6100000	6205000	45.3397
6105000	6205000	53.2796
6110000	6205000	52.1066
6115000	6205000	35.3133
6120000	6205000	59.991
6125000	6205000	105.97
6130000	6205000	183.816
6135000	6205000	201.695
6140000	6205000	208.309
6145000	6205000	235.127
6150000	6205000	195.712
6155000	6205000	242.013
6160000	6205000	256.279
6165000	6205000	239.65
6170000	6205000	284.986
6175000	6205000	256.584
6180000	6205000	293.462
6185000	6205000	334.298
6190000	6205000	369.257
6195000	6205000	491.481
6200000	6205000	805.811
6205000	6205000	1337.36
6000000	6210000	7.97866
6005000	6210000	10.1706
6010000	6210000	7.82615
6015000	6210000	10.4808
6020000	6210000	8.44148
6025000	6210000	10.4861
6030000	6210000	12.0163
6035000	6210000	5.40939
6040000	6210000	9.08412
6045000	6210000	9.07853
6050000	6210000	8.53233
6055000	6210000	13.5357
6060000	6210000	10.7461
6065000	6210000	17.2452
6070000	6210000	13.1429
6075000	6210000	19.193
6080000	6210000	17.3385
6085000	6210000	15.2646
6090000	6210000	14.8677
6095000	6210000	18.3329
6100000	6210000	50.8699
6105000	6210000	51.0785
6110000	6210000	45.6038
6115000	6210000	57.0096
6120000	6210000	40.5844
6125000	6210000	120.593
6130000	6210000	176.541
6135000	6210000	181.884
6140000	6210000	204.03
6145000	6210000	191.037
6150000	6210000	196.555
6155000	6210000	222.612
6160000	6210000	208.774
6165000	6210000	223.114
6170000	6210000	242.112
6175000	6210000	254.21
6180000	6210000	272.162
6185000	6210000	274.404
6190000	6210000	316.645
6195000	6210000	358.939
6200000	6210000	478.213
6205000	6210000	647.854
6210000	6210000	1288.31
6000000	6215000	4.72804
6005000	6215000	16.1436
6010000	6215000	11.5942
6015000	6215000	13.4567
6020000	6215000	13.6426
6025000	6215000	17.2609
6030000	6215000	10.4716
6035000	6215000	4.57932
6040000	6215000	11.2148
6045000	6215000	4.89074
6050000	6215000	8.42691
6055000	6215000	6.26645
6060000	6215000	8.49069
6065000	6215000	12.7741
6070000	6215000	10.308
6075000	6215000	25.5904
6080000	6215000	22.8324
6085000	6215000	16.9605
6090000	6215000	11.5927
6095000	6215000	20.0744
6100000	6215000	36.8436
6105000	6215000	51.3992
6110000	6215000	54.7787
6115000	6215000	40.218
6120000	6215000	50.5591
6125000	6215000	103.598
6130000	6215000	175.507
6135000	6215000	173.442
6140000	6215000	188.914
6145000	6215000	234.372
6150000	6215000	208.181
6155000	6215000	213.79
6160000	6215000	227.379
6165000	6215000	233.083
6170000	6215000	235.477
6175000	6215000	224.81
6180000	6215000	267.732
6185000	6215000	286.16
6190000	6215000	270.596
6195000	6215000	311.675
6200000	6215000	385.907
6205000	6215000	400.314
6210000	6215000	693.414
6215000	6215000	1729.96
6000000	6220000	2.70821
6005000	6220000	9.86346
6010000	6220000	12.5443
6015000	6220000	5.92922
6020000	6220000	11.0705
6025000	6220000	13.8418
6030000	6220000	9.59697
6035000	6220000	7.21332
6040000	6220000	4.49668
6045000	6220000	8.4042
6050000	6220000	7.24036
6055000	6220000	8.61457
6060000	6220000	11.5507
6065000	6220000	9.51206
6070000	6220000	10.4967
6075000	6220000	17.9154
6080000	6220000	21.2523
6085000	6220000	9.71492
6090000	6220000	15.9366
6095000	6220000	25.0263
6100000	6220000	34.5337
6105000	6220000	49.0688
6110000	6220000	56.4788
6115000	6220000	41.4662
6120000	6220000	47.7451
6125000	6220000	113.837
6130000	6220000	160.322
6135000	6220000	175.632
6140000	6220000	195.281
6145000	6220000	189.973
6150000	6220000	196.227
6155000	6220000	218.558
6160000	6220000	231.361
6165000	6220000	227.311
6170000	6220000	240.736
6175000	6220000	236.629
6180000	6220000	253.557
6185000	6220000	268.731
6190000	6220000	283.406
6195000	6220000	304.588
6200000	6220000	331.24
6205000	6220000	365.335
6210000	6220000	497.452
6215000	6220000	713.958
6220000	6220000	1054.5
6000000	6225000	4.91956
6005000	6225000	8.31877
6010000	6225000	9.95744
6015000	6225000	8.61651
6020000	6225000	4.73176
6025000	6225000	10.2629
6030000	6225000	11.8297
6035000	6225000	12.9331
6040000	6225000	5.33446
6045000	6225000	5.81583
6050000	6225000	8.35072
6055000	6225000	12.668
6060000	6225000	10.7278
6065000	6225000	4.5571
6070000	6225000	10.2148
6075000	6225000	5.07181
6080000	6225000	13.5756
6085000	6225000	16.8072
6090000	6225000	13.7854
6095000	6225000	13.34
6100000	6225000	45.8041
6105000	6225000	48.3878
6110000	6225000	58.6262
6115000	6225000	47.8253
6120000	6225000	44.6856
6125000	6225000	115.652
6130000	6225000	146.638
6135000	6225000	192.438
6140000	6225000	190.167
6145000	6225000	191.937
6150000	6225000	209.955
6155000	6225000	221.737
6160000	6225000	208.249
6165000	6225000	229.383
6170000	6225000	245.754
6175000	6225000	242.77
6180000	6225000	266.369
6185000	6225000	254.851
6190000	6225000	258.363
6195000	6225000	291.208
6200000	6225000	293.834
6205000	6225000	337.736
6210000	6225000	358.569
6215000	6225000	443.667
6220000	6225000	754.987
6225000	6225000	1133.25
6000000	6230000	3.49076
6005000	6230000	10.5946
6010000	6230000	10.1453
6015000	6230000	11.209
6020000	6230000	13.43
6025000	6230000	13.5934
6030000	6230000	12.37
6035000	6230000	7.8889
6040000	6230000	6.62402
6045000	6230000	8.42538
6050000	6230000	6.91296
6055000	6230000	12.3375
6060000	6230000	10.4479
6065000	6230000	6.28749
6070000	6230000	12.4023
6075000	6230000	13.9953
6080000	6230000	11.2382
6085000	6230000	20.4064
6090000	6230000	19.4003
6095000	6230000	18.5991
6100000	6230000	42.8637
6105000	6230000	54.8145
6110000	6230000	41.3424
6115000	6230000	43.5502
6120000	6230000	49.771
6125000	6230000	106.146
6130000	6230000	140.024
6135000	6230000	201.228
6140000	6230000	178.185
6145000	6230000	172.676
6150000	6230000	191.965
6155000	6230000	211.401
6160000	6230000	190.468
6165000	6230000	197.802
6170000	6230000	218.113
6175000	6230000	220.36
6180000	6230000	215.257
6185000	6230000	241.802
6190000	6230000	259.573
6195000	6230000	303.06
6200000	6230000	281.233
6205000	6230000	244.639
6210000	6230000	342.414
6215000	6230000	360.692
6220000	6230000	454.716
6225000	6230000	706.049
6230000	6230000	1682.93
6000000	6235000	7.77724
6005000	6235000	8.26151
6010000	6235000	5.6508
6015000	6235000	9.08112
6020000	6235000	16.2074
6025000	6235000	7.57138
6030000	6235000	6.88997
6035000	6235000	8.78805
6040000	6235000	8.60883
6045000	6235000	9.38567
6050000	6235000	6.1607
6055000	6235000	9.62061
6060000	6235000	5.81937
6065000	6235000	12.6074
6070000	6235000	17.5839
6075000	6235000	12.4723
6080000	6235000	15.6489
6085000	6235000	12.3994
6090000	6235000	16.5264
6095000	6235000	22.0139
6100000	6235000	49.5857
6105000	6235000	45.4051
6110000	6235000	50.0592
6115000	6235000	52.9242
6120000	6235000	40.459
6125000	6235000	105.492
6130000	6235000	161.015
6135000	6235000	163.028
6140000	6235000	164.769
6145000	6235000	221.453
6150000	6235000	189.281
6155000	6235000	199.751
6160000	6235000	199.787
6165000	6235000	200.515
6170000	6235000	220.092
6175000	6235000	225.458
6180000	6235000	245.64
6185000	6235000	250.507
6190000	6235000	258.834
6195000	6235000	258.083
6200000	6235000	251.388
6205000	6235000	260.44
6210000	6235000	255.12
6215000	6235000	286.215
6220000	6235000	342.6
6225000	6235000	415.624
6230000	6235000	550.865
6235000	6235000	1979.78
6000000	6240000	6.22502
6005000	6240000	9.44662
6010000	6240000	10.1767
6015000	6240000	10.903
6020000	6240000	7.98317
6025000	6240000	9.09037
6030000	6240000	7.35311
6035000	6240000	10.0487
6040000	6240000	7.87502
6045000	6240000	4.29282
6050000	6240000	8.62945
6055000	6240000	9.90062
6060000	6240000	5.58949
6065000	6240000	8.96992
6070000	6240000	9.04782
6075000	6240000	14.9745
6080000	6240000	12.5256
6085000	6240000	18.1952
6090000	6240000	16.2806
6095000	6240000	15.5473
6100000	6240000	48.5089
6105000	6240000	55.141
6110000	6240000	40.0681
6115000	6240000	35.3011
6120000	6240000	53.9733
6125000	6240000	88.1492
6130000	6240000	138.947
6135000	6240000	176.705
6140000	6240000	186.642
6145000	6240000	196.662
6150000	6240000	213.956
6155000	6240000	196.909
6160000	6240000	218.175
6165000	6240000	213.406
6170000	6240000	204.944
6175000	6240000	215.034
6180000	6240000	244.363
6185000	6240000	243.629
6190000	6240000	240.115
6195000	6240000	245.655
6200000	6240000	246.715
6205000	6240000	248.218
6210000	6240000	264.669
6215000	6240000	309.86
6220000	6240000	318.804
6225000	6240000	363.232
6230000	6240000	423.573
6235000	6240000	673.152
6240000	6240000	1724.68
6000000	6245000	5.28805
6005000	6245000	4.81485
6010000	6245000	5.7633
6015000	6245000	4.63095
6020000	6245000	5.08618
6025000	6245000	7.72212
6030000	6245000	9.36952
6035000	6245000	10.2434
6045000	6245000	16.41
6050000	6245000	6.28335
6055000	6245000	11.2139
6060000	6245000	9.49636
6065000	6245000	17.1445
6070000	6245000	5.12398
6075000	6245000	6.36031
6080000	6245000	19.1525
6085000	6245000	8.43082
6090000	6245000	5.18629
6095000	6245000	5.28285
6100000	6245000	52.4459
6105000	6245000	51.0996
6110000	6245000	73.5203
6115000	6245000	26.9889
6120000	6245000	48.906
6125000	6245000	94.5868
6130000	6245000	97.5057
6135000	6245000	103.921
6140000	6245000	74.6886
6145000	6245000	125.296
6150000	6245000	111.998
6155000	6245000	115.803
6160000	6245000	183.23
6165000	6245000	179.787
6170000	6245000	160.021
6175000	6245000	128.942
6180000	6245000	157.476
6185000	6245000	148.351
6190000	6245000	243.001
6195000	6245000	165.047
6200000	6245000	185.53
6205000	6245000	164.304
6210000	6245000	186.939
6215000	6245000	127.244
6220000	6245000	188.644
6225000	6245000	249.221
6230000	6245000	198.944
6235000	6245000	262.659
6240000	6245000	328.494
6245000	6245000	5826.57
6000000	6250000	8.59553
6005000	6250000	16.4354
6010000	6250000	7.49443
6015000	6250000	13.5494
6020000	6250000	14.0546
6025000	6250000	8.78641
6030000	6250000	7.61491
6035000	6250000	11.6552
6040000	6250000	6.52431
6045000	6250000	7.11305
6050000	6250000	8.17068
6055000	6250000	12.7594
6060000	6250000	9.26159
6065000	6250000	13.005
6070000	6250000	6.66307
6075000	6250000	19.6431
6080000	6250000	24.9054
6085000	6250000	12.3336
6090000	6250000	18.5463
6095000	6250000	18.0329
6100000	6250000	36.5353
6105000	6250000	55.0276
6110000	6250000	45.1462
6115000	6250000	55.5681
6120000	6250000	60.6149
6125000	6250000	93.0172
6130000	6250000	143.477
6135000	6250000	161.037
6140000	6250000	185.939
6145000	6250000	168.29
6150000	6250000	195.463
6155000	6250000	177.776
6160000	6250000	200.267
6165000	6250000	194.337
6170000	6250000	205.919
6175000	6250000	238.933
6180000	6250000	235.029
6185000	6250000	217.919
6190000	6250000	227.657
6195000	6250000	215.547
6200000	6250000	234.556
6205000	6250000	247.485
6210000	6250000	241.447
6215000	6250000	264.014
6220000	6250000	295.484
6225000	6250000	311.059
6230000	6250000	326.969
6235000	6250000	345.557
6240000	6250000	450.658
6245000	6250000	484.43
6250000	6250000	1386.4
6000000	6255000	6.24682
6005000	6255000	7.10979
6010000	6255000	11.0634
6015000	6255000	11.625
6020000	6255000	12.0167
6025000	6255000	9.12221
6030000	6255000	10.3765
6035000	6255000	10.5881
6040000	6255000	7.40869
6045000	6255000	8.88495
6050000	6255000	9.27822
6055000	6255000	11.5912
6060000	6255000	13.3215
6065000	6255000	6.751
6070000	6255000	15.8891
6075000	6255000	14.0878
6080000	6255000	18.8542
6085000	6255000	14.9391
6090000	6255000	15.3166
6095000	6255000	17.942
6100000	6255000	54.2105
6105000	6255000	48.103
6110000	6255000	55.4877
6115000	6255000	70.4067
6120000	6255000	48.7461
6125000	6255000	112.435
6130000	6255000	139.434
6135000	6255000	175.96
6140000	6255000	175.3
6145000	6255000	184.042
6150000	6255000	181.919
6155000	6255000	190.632
6160000	6255000	181.931
6165000	6255000	192.473
6170000	6255000	212.007
6175000	6255000	196.747
6180000	6255000	217.738
6185000	6255000	198.778
6190000	6255000	200.289
6195000	6255000	236.151
6200000	6255000	208.515
6205000	6255000	222.399
6210000	6255000	241.722
6215000	6255000	217.736
6220000	6255000	246.271
6225000	6255000	239.206
6230000	6255000	281.8
6235000	6255000	310.282
6240000	6255000	349.248
6245000	6255000	296.68
6250000	6255000	712.113
6255000	6255000	1101.79
6000000	6260000	5.02389
6005000	6260000	5.33672
6010000	6260000	10.0382
6015000	6260000	12.4656
6020000	6260000	10.4696
6025000	6260000	6.11364
6030000	6260000	8.90147
6035000	6260000	5.67685
6040000	6260000	2.38332
6045000	6260000	8.66128
6050000	6260000	6.96438
6055000	6260000	9.76589
6060000	6260000	8.27015
6065000	6260000	13.5734
6070000	6260000	8.9247
6075000	6260000	14.0994
6080000	6260000	14.1523
6085000	6260000	22.6941
6090000	6260000	23.8149
6095000	6260000	14.2204
6100000	6260000	39.149
6105000	6260000	49.5584
6110000	6260000	34.9239
6115000	6260000	56.9794
6120000	6260000	52.2708
6125000	6260000	102.592
6130000	6260000	109.699
6135000	6260000	150.288
6140000	6260000	163.7
6145000	6260000	152.45
6150000	6260000	185.74
6155000	6260000	182.005
6160000	6260000	181.08
6165000	6260000	185.039
6170000	6260000	221.706
6175000	6260000	191.918
6180000	6260000	200.991
6185000	6260000	204.451
6190000	6260000	215.471
6195000	6260000	211.773
6200000	6260000	206.455
6205000	6260000	205.527
6210000	6260000	211.201
6215000	6260000	227.554
6220000	6260000	217.237
6225000	6260000	239.59
6230000	6260000	228.674
6235000	6260000	267.734
6240000	6260000	272.554
6245000	6260000	201.484
6250000	6260000	353.361
6255000	6260000	609.914
6260000	6260000	1381.07
6000000	6265000	7.37645
6005000	6265000	10.7462
6010000	6265000	12.863
6015000	6265000	11.6277
6020000	6265000	8.51383
6025000	6265000	2.15436
6030000	6265000	5.22793
6035000	6265000	10.0022
6040000	6265000	11.198
6045000	6265000	7.63028
6050000	6265000	3.50593
6055000	6265000	9.38554
6060000	6265000	10.5974
6065000	6265000	6.37744
6070000	6265000	11.4361
6075000	6265000	24.8421
6080000	6265000	8.90548
6085000	6265000	25.8729
6090000	6265000	13.0221
6095000	6265000	8.84305
6100000	6265000	41.8048
6105000	6265000	44.5502
6110000	6265000	43.3013
6115000	6265000	35.1378
6120000	6265000	46.0488
6125000	6265000	98.9565
6130000	6265000	150.331
6135000	6265000	166.223
6140000	6265000	150.246
6145000	6265000	158.221
6150000	6265000	187.476
6155000	6265000	184.272
6160000	6265000	163.932
6165000	6265000	185.584
6170000	6265000	173.614
6175000	6265000	185.86
6180000	6265000	193.042
6185000	6265000	194.676
6190000	6265000	186.125
6195000	6265000	142.901
6200000	6265000	198.414
6205000	6265000	206.273
6210000	6265000	210.023
6215000	6265000	160.791
6220000	6265000	186.594
6225000	6265000	222.245
6230000	6265000	207.62
6235000	6265000	169.456
6240000	6265000	247.442
6245000	6265000	270.922
6250000	6265000	288.521
6255000	6265000	375.222
6260000	6265000	857.961
6265000	6265000	2053.78
6000000	6270000	7.21
6005000	6270000	8.75309
6010000	6270000	13.0966
6015000	6270000	11.225
6020000	6270000	7.70529
6025000	6270000	9.35888
6030000	6270000	17.0332
6035000	6270000	10.8628
6040000	6270000	5.32063
6045000	6270000	8.28678
6050000	6270000	8.56704
6055000	6270000	11.8919
6060000	6270000	8.63189
6065000	6270000	7.79192
6070000	6270000	13.9726
6075000	6270000	23.1253
6080000	6270000	10.6389
6085000	6270000	19.1584
6090000	6270000	21.9995
6095000	6270000	28.8117
6100000	6270000	53.3469
6105000	6270000	50.3186
6110000	6270000	49.5019
6115000	6270000	64.056
6120000	6270000	48.1585
6125000	6270000	85.2599
6130000	6270000	149.271
6135000	6270000	159.534
6140000	6270000	188.185
6145000	6270000	162.842
6150000	6270000	175.03
6155000	6270000	189.73
6160000	6270000	188.565
6165000	6270000	181.805
6170000	6270000	180.471
6175000	6270000	210.316
6180000	6270000	200.975
6185000	6270000	212.258
6190000	6270000	183.397
6195000	6270000	200.03
6200000	6270000	186.598
6205000	6270000	224.85
6210000	6270000	209.723
6215000	6270000	165.554
6220000	6270000	187.06
6225000	6270000	213.724
6230000	6270000	260.088
6235000	6270000	217.61
6240000	6270000	253.802
6245000	6270000	142.043
6250000	6270000	250.676
6255000	6270000	341.586
6260000	6270000	465.889
6265000	6270000	584.512
6270000	6270000	1327.24
6000000	6275000	8.51673
6005000	6275000	9.30554
6010000	6275000	9.28216
6015000	6275000	9.69597
6020000	6275000	9.01076
6025000	6275000	3.73108
6030000	6275000	15.0902
6035000	6275000	14.8479
6040000	6275000	7.27256
6045000	6275000	7.04784
6050000	6275000	6.07183
6055000	6275000	11.7394
6060000	6275000	11.4709
6065000	6275000	11.0449
6070000	6275000	15.6797
6075000	6275000	20.4873
6080000	6275000	18.5078
6085000	6275000	10.8627
6090000	6275000	18.3763
6095000	6275000	27.2268
6100000	6275000	57.9205
6105000	6275000	61.7243
6110000	6275000	65.7828
6115000	6275000	49.263
6120000	6275000	51.198
6125000	6275000	105.113
6130000	6275000	137.202
6135000	6275000	145.055
6140000	6275000	152.579
6145000	6275000	147.63
6150000	6275000	149.051
6155000	6275000	187.889
6160000	6275000	174.009
6165000	6275000	175.906
6170000	6275000	177.543
6175000	6275000	188.979
6180000	6275000	176.769
6185000	6275000	199.107
6190000	6275000	168.644
6195000	6275000	174.157
6200000	6275000	216.636
6205000	6275000	202.877
6210000	6275000	209.126
6215000	6275000	156.715
6220000	6275000	217.51
6225000	6275000	212.161
6230000	6275000	258.703
6235000	6275000	237.954
6240000	6275000	238.077
6245000	6275000	151.008
6250000	6275000	254.224
6255000	6275000	331.29
6260000	6275000	416.73
6265000	6275000	440.85
6270000	6275000	762.29
6275000	6275000	1356.75
6000000	6280000	3.14596
6005000	6280000	8.59333
6010000	6280000	13.7148
6015000	6280000	8.26512
6020000	6280000	7.56465
6025000	6280000	13.7821
6030000	6280000	11.1482
6035000	6280000	6.09401
6040000	6280000	4.4773
6045000	6280000	6.50843
6050000	6280000	9.3452
6055000	6280000	16.6784
6060000	6280000	2.82478
6065000	6280000	18.6993
6070000	6280000	9.14505
6075000	6280000	18.9193
6080000	6280000	5.6971
6085000	6280000	25.0783
6090000	6280000	24.6834
6095000	6280000	26.7144
6100000	6280000	51.2589
6105000	6280000	45.6002
6110000	6280000	65.6079
6115000	6280000	50.8447
6120000	6280000	54.5533
6125000	6280000	98.4751
6130000	6280000	141.967
6135000	6280000	148.379
6140000	6280000	156.687
6145000	6280000	164.774
6150000	6280000	159.561
6155000	6280000	144.166
6160000	6280000	159.751
6165000	6280000	160.438
6170000	6280000	163.955
6175000	6280000	196.889
6180000	6280000	157.562
6185000	6280000	169.976
6190000	6280000	189.25
6195000	6280000	160.828
6200000	6280000	179.36
6205000	6280000	146.621
6210000	6280000	168.323
6215000	6280000	189.25
6220000	6280000	216.804
6225000	6280000	211.809
6230000	6280000	179.725
6235000	6280000	175.793
6240000	6280000	189.565
6245000	6280000	109.568
6250000	6280000	233.148
6255000	6280000	248.572
6260000	6280000	315.439
6265000	6280000	380.71
6270000	6280000	466.28
6275000	6280000	776.451
6280000	6280000	2011.82
6000000	6285000	5.87421
6005000	6285000	5.34856
6010000	6285000	11.2038
6015000	6285000	12.8607
6020000	6285000	4.23747
6025000	6285000	6.43356
6030000	6285000	2.60202
6035000	6285000	4.26708
6040000	6285000	6.96677
6045000	6285000	7.59543
6050000	6285000	10.4697
6055000	6285000	9.34267
6060000	6285000	14.5049
6065000	6285000	12.6966
6070000	6285000	18.4988
6075000	6285000	10.598
6080000	6285000	19.5026
6085000	6285000	14.048
6090000	6285000	24.485
6095000	6285000	26.408
6100000	6285000	45.7752
6105000	6285000	49.6683
6110000	6285000	34.0291
6115000	6285000	29.9806
6120000	6285000	62.8156
6125000	6285000	105.071
6130000	6285000	138.243
6135000	6285000	134.68
6140000	6285000	155.018
6145000	6285000	126.365
6150000	6285000	163.701
6155000	6285000	178.666
6160000	6285000	161.428
6165000	6285000	162.269
6170000	6285000	155.539
6175000	6285000	179.043
6180000	6285000	163.005
6185000	6285000	149.537
6190000	6285000	193.863
6195000	6285000	180.181
6200000	6285000	154.572
6205000	6285000	147.534
6210000	6285000	207.66
6215000	6285000	199.551
6220000	6285000	192.885
6225000	6285000	187.86
6230000	6285000	247.597
6235000	6285000	230.228
6240000	6285000	166.033
6245000	6285000	83.6951
6250000	6285000	240.343
6255000	6285000	256.787
6260000	6285000	295.97
6265000	6285000	251.658
6270000	6285000	383.199
6275000	6285000	429.85
6280000	6285000	658.358
6285000	6285000	1862.03
6000000	6290000	6.31546
6005000	6290000	7.02818
6010000	6290000	9.17741
6015000	6290000	9.83236
6020000	6290000	14.1735
6025000	6290000	14.346
6030000	6290000	12.4332
6035000	6290000	8.8354
6040000	6290000	9.32101
6045000	6290000	8.71038
6050000	6290000	16.6759
6055000	6290000	13.3926
6060000	6290000	14.4918
6065000	6290000	9.10024
6070000	6290000	21.7583
6075000	6290000	27.8522
6080000	6290000	19.485
6085000	6290000	14.5439
6090000	6290000	19.9582
6095000	6290000	35.7525
6100000	6290000	49.7108
6105000	6290000	50.0089
6110000	6290000	54.2004
6115000	6290000	56.1086
6120000	6290000	54.3518
6125000	6290000	99.1574
6130000	6290000	134.156
6135000	6290000	149.853
6140000	6290000	151.796
6145000	6290000	167.141
6150000	6290000	159.572
6155000	6290000	166.76
6160000	6290000	171.039
6165000	6290000	189.071
6170000	6290000	186.393
6175000	6290000	177.949
6180000	6290000	176.674
6185000	6290000	175.716
6190000	6290000	178.232
6195000	6290000	163.129
6200000	6290000	175.073
6205000	6290000	189.686
6210000	6290000	179.01
6215000	6290000	181.764
6220000	6290000	201.401
6225000	6290000	190.16
6230000	6290000	178.931
6235000	6290000	184.076
6240000	6290000	214.467
6245000	6290000	168.855
6250000	6290000	221.019
6255000	6290000	261.805
6260000	6290000	274.403
6265000	6290000	245.459
6270000	6290000	333.222
6275000	6290000	358.547
6280000	6290000	416.36
6285000	6290000	802.118
6290000	6290000	1055.48
6000000	6295000	13.9151
6005000	6295000	14.3592
6010000	6295000	12.1326
6015000	6295000	9.74881
6020000	6295000	8.9226
6025000	6295000	20.3202
6030000	6295000	5.75288
6035000	6295000	9.88344
6040000	6295000	6.1612
6045000	6295000	6.71717
6050000	6295000	7.71594
6055000	6295000	11.8034
6060000	6295000	10.8286
6065000	6295000	9.02292
6070000	6295000	10.7867
6075000	6295000	16.7367
6080000	6295000	15.6795
6085000	6295000	25.1431
6090000	6295000	21.8358
6095000	6295000	21.3155
6100000	6295000	42.0594
6105000	6295000	49.3038
6110000	6295000	60.1886
6115000	6295000	52.0809
6120000	6295000	56.8392
6125000	6295000	112.834
6130000	6295000	147.646
6135000	6295000	160.43
6140000	6295000	166.195
6145000	6295000	180.471
6150000	6295000	152.011
6155000	6295000	176.064
6160000	6295000	181.778
6165000	6295000	174.257
6170000	6295000	175.451
6175000	6295000	184.731
6180000	6295000	175.801
6185000	6295000	160.97
6190000	6295000	177.493
6195000	6295000	173.724
6200000	6295000	174.49
6205000	6295000	191.197
6210000	6295000	179.926
6215000	6295000	182.517
6220000	6295000	210.595
6225000	6295000	188.935
6230000	6295000	184.843
6235000	6295000	169.912
6240000	6295000	193.628
6245000	6295000	146.86
6250000	6295000	210.07
6255000	6295000	250.689
6260000	6295000	226.029
6265000	6295000	280.248
6270000	6295000	316.819
6275000	6295000	255.449
6280000	6295000	347.732
6285000	6295000	432.318
6290000	6295000	649.346
6295000	6295000	1576.72
6000000	6300000	8.85319
6005000	6300000	5.12971
6010000	6300000	14.0347
6015000	6300000	7.75309
6020000	6300000	8.51522
6025000	6300000	9.40239
6030000	6300000	10.6952
6035000	6300000	7.7952
6040000	6300000	9.9271
6045000	6300000	4.16265
6050000	6300000	12.4321
6055000	6300000	15.3607
6060000	6300000	15.176
6065000	6300000	14.7865
6070000	6300000	14.0376
6075000	6300000	13.5525
6080000	6300000	9.71666
6085000	6300000	15.398
6090000	6300000	11.0509
6095000	6300000	17.689
6100000	6300000	59.2964
6105000	6300000	48.6082
6110000	6300000	54.7053
6115000	6300000	46.5538
6120000	6300000	62.3388
6125000	6300000	107.97
6130000	6300000	142.154
6135000	6300000	164.493
6140000	6300000	177.094
6145000	6300000	171.629
6150000	6300000	209.038
6155000	6300000	173.64
6160000	6300000	189.442
6165000	6300000	178.546
6170000	6300000	184.692
6175000	6300000	205.407
6180000	6300000	188.11
6185000	6300000	170.596
6190000	6300000	164.749
6195000	6300000	190.565
6200000	6300000	166.287
6205000	6300000	186.718
6210000	6300000	181.477
6215000	6300000	198.221
6220000	6300000	182.057
6225000	6300000	212.686
6230000	6300000	187.282
6235000	6300000	207.378
6240000	6300000	160.989
6245000	6300000	127.414
6250000	6300000	219.532
6255000	6300000	217.494
6260000	6300000	259.851
6265000	6300000	234.607
6270000	6300000	283.36
6275000	6300000	267.59
6280000	6300000	322.911
6285000	6300000	338.273
6290000	6300000	492.35
6295000	6300000	856.527
6300000	6300000	1289.97
6000000	6305000	7.58457
6005000	6305000	12.2771
6010000	6305000	10.1032
6015000	6305000	14.0222
6020000	6305000	8.91614
6025000	6305000	8.61445
6030000	6305000	11.1988
6035000	6305000	9.79467
6040000	6305000	7.99577
6045000	6305000	3.48692
6050000	6305000	13.0175
6055000	6305000	2.68065
6060000	6305000	9.83702
6065000	6305000	9.10746
6070000	6305000	12.2487
6075000	6305000	17.2314
6080000	6305000	20.3483
6085000	6305000	22.8408
6090000	6305000	21.4894
6095000	6305000	22.7314
6100000	6305000	42.9842
6105000	6305000	58.0224
6110000	6305000	50.7718
6115000	6305000	53.0468
6120000	6305000	44.815
6125000	6305000	116.069
6130000	6305000	162.751
6135000	6305000	172.238
6140000	6305000	181.047
6145000	6305000	176.557
6150000	6305000	167.213
6155000	6305000	162.677
6160000	6305000	171.175
6165000	6305000	173.343
6170000	6305000	182.762
6175000	6305000	171.24
6180000	6305000	168.829
6185000	6305000	181.255
6190000	6305000	157.016
6195000	6305000	151.467
6200000	6305000	165.904
6205000	6305000	186.781
6210000	6305000	183.58
6215000	6305000	168.191
6220000	6305000	163.298
6225000	6305000	197.167
6230000	6305000	164.395
6235000	6305000	213.218
6240000	6305000	232.436
6245000	6305000	202.787
6250000	6305000	194.304
6255000	6305000	218.278
6260000	6305000	223.077
6265000	6305000	221.833
6270000	6305000	281.341
6275000	6305000	287.925
6280000	6305000	277.794
6285000	6305000	315.668
6290000	6305000	403.644
6295000	6305000	556.088
6300000	6305000	741.548
6305000	6305000	1303.74
6000000	6310000	9.66602
6005000	6310000	14.0817
6010000	6310000	8.42779
6015000	6310000	15.2369
6020000	6310000	5.57821
6025000	6310000	14.1153
6030000	6310000	11.9886
6035000	6310000	3.74479
6040000	6310000	5.50264
6045000	6310000	13.9981
6050000	6310000	9.18826
6055000	6310000	2.04978
6060000	6310000	5.20752
6065000	6310000	12.5354
6070000	6310000	14.9858
6075000	6310000	20.9268
6080000	6310000	16.3375
6085000	6310000	21.575
6090000	6310000	13.272
6095000	6310000	17.3817
6100000	6310000	62.9976
6105000	6310000	51.3727
6110000	6310000	59.7279
6115000	6310000	39.4665
6120000	6310000	60.3418
6125000	6310000	95.0924
6130000	6310000	166.974
6135000	6310000	164.629
6140000	6310000	163.828
6145000	6310000	159.114
6150000	6310000	163.777
6155000	6310000	141.117
6160000	6310000	145.519
6165000	6310000	170.889
6170000	6310000	154.376
6175000	6310000	139.844
6180000	6310000	167.477
6185000	6310000	138.599
6190000	6310000	148.599
6195000	6310000	122.756
6200000	6310000	152.609
6205000	6310000	164.181
6210000	6310000	175.47
6215000	6310000	180.599
6220000	6310000	166.142
[truncated: 64,455 more rows]

## Sheet: Fig 3d
Data Table. Figure 3d.Number of shared and unique TADs.
	PCR Cycle	Shared	Unique
	0	1403	0
	4	1338	63
	8	1336	83
	12	1333	106
	16	1318	144
	20	1304	205

## Sheet: Fig 3e
Data Table. Figure 3e.Chromatin interaction frequency as a function of genomic distance averaged within the TADs.
	Genomic distance (bp)	SAFE Hi-C	4 cycles	8 cycles	12 cycles	16 cycles	20 cycles
	100	9.43416e-07	7.23e-07	7.48275e-07	7.77037e-07	8.54058e-07	9.21868e-07
	1000	8.5403e-07	7.59e-07	7.65178e-07	7.70668e-07	8.13182e-07	8.30232e-07
	2000	2.34232e-07	2.5e-07	2.46139e-07	2.47352e-07	2.35817e-07	2.05777e-07
	3000	2.04458e-07	2.18e-07	2.15056e-07	2.16124e-07	2.07123e-07	1.82434e-07
	4000	1.78904e-07	1.92e-07	1.88809e-07	1.90188e-07	1.82427e-07	1.62674e-07
	5000	1.5919e-07	1.7e-07	1.68068e-07	1.67898e-07	1.63667e-07	1.41055e-07
	6000	1.42162e-07	1.52e-07	1.50893e-07	1.50973e-07	1.46758e-07	1.29472e-07
	7000	1.2856e-07	1.37e-07	1.3672e-07	1.37196e-07	1.3303e-07	1.17456e-07
	8000	1.18209e-07	1.26e-07	1.25906e-07	1.25392e-07	1.22993e-07	1.08358e-07
	9000	1.08483e-07	1.17e-07	1.1543e-07	1.1612e-07	1.13376e-07	1.02683e-07
	10000	1.01121e-07	1.08e-07	1.07961e-07	1.08953e-07	1.06968e-07	9.45002e-08
	11000	9.46523e-08	1.02e-07	1.01048e-07	1.01959e-07	1.00923e-07	8.94812e-08
	12000	8.88115e-08	9.57e-08	9.52224e-08	9.5257e-08	9.53796e-08	8.4633e-08
	13000	8.36661e-08	9.03e-08	9.03863e-08	9.01789e-08	8.92263e-08	7.81178e-08
	14000	7.94331e-08	8.57e-08	8.54981e-08	8.54016e-08	8.48466e-08	7.83498e-08
	15000	7.55656e-08	8.16e-08	8.14228e-08	8.14603e-08	8.18517e-08	7.16487e-08
	16000	7.21817e-08	7.8e-08	7.79578e-08	7.80098e-08	7.86165e-08	7.08996e-08
	17000	6.8999e-08	7.44e-08	7.39355e-08	7.50865e-08	7.47457e-08	6.84174e-08
	18000	6.64099e-08	7.19e-08	7.17157e-08	7.1754e-08	7.26638e-08	6.74503e-08
	19000	6.37032e-08	6.87e-08	6.89244e-08	6.89952e-08	7.01183e-08	6.50052e-08
	20000	6.12365e-08	6.65e-08	6.66637e-08	6.67479e-08	6.65286e-08	6.1585e-08
	21000	5.94291e-08	6.4e-08	6.43486e-08	6.48283e-08	6.41888e-08	5.98307e-08
	22000	5.72893e-08	6.16e-08	6.1937e-08	6.23317e-08	6.25781e-08	5.64152e-08
	23000	5.54791e-08	5.99e-08	6.00605e-08	6.04095e-08	6.17814e-08	5.84207e-08
	24000	5.38258e-08	5.82e-08	5.83201e-08	5.83657e-08	5.95393e-08	5.59651e-08
	25000	5.20332e-08	5.64e-08	5.67391e-08	5.6568e-08	5.7838e-08	5.42756e-08
	26000	5.08432e-08	5.49e-08	5.50399e-08	5.49823e-08	5.62201e-08	5.33439e-08
	27000	4.92878e-08	5.32e-08	5.34244e-08	5.35743e-08	5.45416e-08	5.16154e-08
	28000	4.78515e-08	5.22e-08	5.1647e-08	5.21117e-08	5.36768e-08	5.0442e-08
	29000	4.65209e-08	5.07e-08	5.05716e-08	5.11305e-08	5.14386e-08	4.86892e-08
	30000	4.5639e-08	4.96e-08	4.95915e-08	4.95911e-08	5.13371e-08	4.81307e-08
	31000	4.42897e-08	4.82e-08	4.82199e-08	4.86366e-08	4.98905e-08	4.55281e-08
	32000	4.34781e-08	4.71e-08	4.70475e-08	4.78603e-08	4.87795e-08	4.66448e-08
	33000	4.24543e-08	4.62e-08	4.61311e-08	4.62784e-08	4.7591e-08	4.28155e-08
	34000	4.16155e-08	4.5e-08	4.4989e-08	4.51189e-08	4.67814e-08	4.45246e-08
	35000	4.05305e-08	4.43e-08	4.43773e-08	4.46685e-08	4.59387e-08	4.37536e-08
	36000	3.97673e-08	4.29e-08	4.33495e-08	4.33201e-08	4.47426e-08	4.29646e-08
	37000	3.90078e-08	4.23e-08	4.22194e-08	4.20707e-08	4.36034e-08	4.14256e-08
	38000	3.78197e-08	4.13e-08	4.14857e-08	4.1586e-08	4.25966e-08	4.19408e-08
	39000	3.73346e-08	4.1e-08	4.02373e-08	4.05505e-08	4.25293e-08	4.12763e-08
	40000	3.70045e-08	3.97e-08	4.0141e-08	4.01787e-08	4.21597e-08	4.05736e-08
	41000	3.58381e-08	3.91e-08	3.94471e-08	3.95962e-08	4.05783e-08	3.89225e-08
	42000	3.51428e-08	3.87e-08	3.85428e-08	3.87612e-08	4.0343e-08	4.0308e-08
	43000	3.42664e-08	3.78e-08	3.79663e-08	3.77532e-08	3.98165e-08	3.97932e-08
	44000	3.38446e-08	3.72e-08	3.69411e-08	3.67799e-08	3.89909e-08	3.87501e-08
	45000	3.32946e-08	3.66e-08	3.61765e-08	3.65336e-08	3.78782e-08	3.78962e-08
	46000	3.30276e-08	3.6e-08	3.58047e-08	3.61167e-08	3.74764e-08	3.57368e-08
	47000	3.21508e-08	3.51e-08	3.51869e-08	3.55303e-08	3.66766e-08	3.52451e-08
	48000	3.17694e-08	3.48e-08	3.50049e-08	3.48668e-08	3.61495e-08	3.6085e-08
	49000	3.11086e-08	3.45e-08	3.44385e-08	3.44561e-08	3.65292e-08	3.42636e-08
	50000	3.07325e-08	3.37e-08	3.35416e-08	3.39062e-08	3.5458e-08	3.44272e-08
	51000	3.04093e-08	3.29e-08	3.36954e-08	3.35446e-08	3.53347e-08	3.44142e-08
	52000	2.95129e-08	3.27e-08	3.31358e-08	3.30058e-08	3.54339e-08	3.37457e-08
	53000	2.9419e-08	3.23e-08	3.24115e-08	3.27347e-08	3.44452e-08	3.3097e-08
	54000	2.91511e-08	3.17e-08	3.18196e-08	3.22479e-08	3.36634e-08	3.30058e-08
	55000	2.86199e-08	3.1e-08	3.10378e-08	3.15351e-08	3.273e-08	3.21013e-08
	56000	2.79243e-08	3.1e-08	3.09622e-08	3.12223e-08	3.26722e-08	3.09222e-08
	57000	2.74568e-08	3.05e-08	3.13019e-08	3.06365e-08	3.17787e-08	3.13227e-08
	58000	2.74929e-08	2.99e-08	2.96475e-08	3.04108e-08	3.19946e-08	3.1403e-08
	59000	2.68114e-08	2.96e-08	2.95254e-08	2.9768e-08	3.11484e-08	2.9765e-08
	60000	2.65629e-08	2.93e-08	2.94423e-08	2.90118e-08	3.15015e-08	2.9177e-08
	61000	2.61229e-08	2.89e-08	2.87516e-08	2.91034e-08	3.14749e-08	2.8773e-08
	62000	2.5485e-08	2.82e-08	2.81635e-08	2.85563e-08	3.00386e-08	2.96025e-08
	63000	2.53664e-08	2.79e-08	2.78949e-08	2.78925e-08	3.00273e-08	2.85976e-08
	64000	2.49388e-08	2.75e-08	2.7516e-08	2.80172e-08	2.98487e-08	2.92332e-08
	65000	2.46426e-08	2.71e-08	2.73162e-08	2.74434e-08	2.94008e-08	2.76325e-08
	66000	2.45137e-08	2.66e-08	2.67593e-08	2.70128e-08	2.94601e-08	2.71796e-08
	67000	2.42554e-08	2.65e-08	2.68055e-08	2.66394e-08	2.82991e-08	2.73632e-08
	68000	2.36489e-08	2.63e-08	2.62748e-08	2.6531e-08	2.81585e-08	2.81295e-08
	69000	2.34351e-08	2.62e-08	2.63368e-08	2.59298e-08	2.80962e-08	2.78881e-08
	70000	2.30775e-08	2.56e-08	2.59773e-08	2.5639e-08	2.80385e-08	2.59029e-08
	71000	2.28446e-08	2.54e-08	2.56205e-08	2.57345e-08	2.7283e-08	2.54093e-08
	72000	2.26008e-08	2.45e-08	2.53375e-08	2.51899e-08	2.67686e-08	2.5508e-08
	73000	2.22251e-08	2.49e-08	2.47681e-08	2.49366e-08	2.67021e-08	2.57763e-08
	74000	2.20634e-08	2.46e-08	2.44981e-08	2.4486e-08	2.64445e-08	2.52762e-08
	75000	2.15229e-08	2.43e-08	2.43936e-08	2.41938e-08	2.65079e-08	2.4528e-08
	76000	2.13624e-08	2.41e-08	2.40101e-08	2.39875e-08	2.63023e-08	2.5596e-08
	77000	2.15477e-08	2.37e-08	2.4181e-08	2.40582e-08	2.555e-08	2.44592e-08
	78000	2.08474e-08	2.31e-08	2.38027e-08	2.34917e-08	2.53432e-08	2.39196e-08
	79000	2.06922e-08	2.29e-08	2.36915e-08	2.32989e-08	2.48761e-08	2.22743e-08
	80000	2.0482e-08	2.27e-08	2.30726e-08	2.28207e-08	2.44703e-08	2.28343e-08
	81000	2.03054e-08	2.26e-08	2.23556e-08	2.26344e-08	2.50281e-08	2.3347e-08
	82000	1.99201e-08	2.24e-08	2.23959e-08	2.2806e-08	2.42181e-08	2.29094e-08
	83000	2.00296e-08	2.2e-08	2.23745e-08	2.25356e-08	2.44976e-08	2.00658e-08
	84000	1.96889e-08	2.22e-08	2.17471e-08	2.20744e-08	2.39108e-08	2.15371e-08
	85000	1.94266e-08	2.16e-08	2.18492e-08	2.25118e-08	2.41716e-08	2.25302e-08
	86000	1.94457e-08	2.13e-08	2.19417e-08	2.17709e-08	2.33504e-08	2.09799e-08
	87000	1.93432e-08	2.12e-08	2.13801e-08	2.15488e-08	2.31709e-08	2.15084e-08
	88000	1.88727e-08	2.09e-08	2.11424e-08	2.1326e-08	2.26397e-08	2.12711e-08
	89000	1.89343e-08	2.08e-08	2.11649e-08	2.13763e-08	2.34024e-08	1.9333e-08
	90000	1.86123e-08	2.07e-08	2.08673e-08	2.08926e-08	2.32804e-08	2.14093e-08
	91000	1.84668e-08	2.07e-08	2.08532e-08	2.05927e-08	2.39338e-08	2.07469e-08
	92000	1.82277e-08	2.03e-08	2.0727e-08	2.07454e-08	2.28011e-08	1.89386e-08
	93000	1.79963e-08	2.01e-08	2.05387e-08	2.03597e-08	2.23748e-08	2.19529e-08
	94000	1.77234e-08	1.98e-08	1.99934e-08	2.01085e-08	2.19264e-08	2.09419e-08
	95000	1.7586e-08	1.97e-08	1.99995e-08	2.02146e-08	2.20518e-08	1.99888e-08
	96000	1.73358e-08	1.98e-08	1.96843e-08	2.02687e-08	2.24363e-08	1.8803e-08
	97000	1.73826e-08	1.93e-08	1.95763e-08	1.97109e-08	2.18924e-08	2.10152e-08
	98000	1.7008e-08	1.9e-08	1.95091e-08	1.94563e-08	2.17288e-08	1.80845e-08
	99000	1.69497e-08	1.9e-08	1.89548e-08	1.9157e-08	2.12507e-08	1.83118e-08
	100000	1.67366e-08	1.9e-08	1.92805e-08	1.92469e-08	2.15231e-08	1.88823e-08

[truncated: 9 more sheets: Fig 3f, Fig 4a, Fig 4b, Fig 4c, Fig 4d, Fig 4e, Fig 5a, Fig 5b, Sheet1]
